# Supplementary material for: Parvimonas micra, Peptostreptococcus stomatis, Fusobacterium nucleatum and Akkermansia muciniphila as a four-bacteria biomarker panel of colorectal cancer
Source: Sci Rep. 2021 Feb 3;11:2925. doi: 10.1038/s41598-021-82465-0 (PMC7859180; doi:10.1038/s41598-021-82465-0)
Supplement: Supplementary file 1 — Supplementary Dataset 1. [file 41598_2021_82465_MOESM1_ESM.xlsx]

## Sheet: Technical Validation (Fn)
	Manuscript title:
	Parvimonas micra, Peptostrepotococcus stomatis, Fusobacterium nucleatum and Akkermansia muciniphila as a four-bacteria biomarker panel of Colorectal Cancer
	Authors:
	Muhammad-Afiq Osman, Hui-min Neoh*, Nurul-Syakima Ab Mutalib, Siok-Fong Chin, Luqman Mazlan, Raja Affendi Raja Ali, Andee Dzulkarnaen Zakaria, Chai Soon Ngiu, Mia Yang Ang, and Rahman Jamal
	Supplementary Dataset 1. qPCR analysis for both discovery and validation phase experiments.
TUMOR				TUMOR						CONTROL				CONTROL				FOLD CHANGE F. NUCLEATUM
Target	Sample	Cq		Target	Sample	Cq		delta Cq	Average delta Cq	Target	Sample	Cq		Target	Sample	Cq		delta Cq	Average delta Cq	Cq	ddCq	Target delta Cq	dd Cq
TotBac	BD10	15.21	15.24	Fn	BD10	22.2329	22.245	7.00504	8.58523	TotBac	NS3	19.1056	19.046	Fn	NS3	40	40	20.954	16.6846	-9.67959	820.063	-8.0994	274.26
TotBac	BD10	15.29		Fn	BD10	22.2771				TotBac	NS3	19.0173		Fn	NS3	40
TotBac	BD10	15.22		Fn	BD10	22.2252				TotBac	NS3	19.015		Fn	NS3	40
TotBac	BD18	22.07	22.12	Fn	BD18	29.7992	30.1441	8.0241		TotBac	NS5	17.9177	18.0052	Fn	NS5	40	39.9821	21.9769		-8.66053	404.65
TotBac	BD18	22.11		Fn	BD18	30.2739				TotBac	NS5	18.0469		Fn	NS5	39.9462
TotBac	BD18	22.18		Fn	BD18	30.3592				TotBac	NS5	18.051		Fn	NS5	40
TotBac	BD28	19.11	19.1267	Fn	BD28	29.7438	29.9106	10.7839		TotBac	NS6	22.8984	22.8837	Fn	NS6	40	40	17.1163		-5.90073	59.7443
TotBac	BD28	18.98		Fn	BD28	29.8655				TotBac	NS6	22.9038		Fn	NS6	40
TotBac	BD28	19.29		Fn	BD28	30.1224				TotBac	NS6	22.8489		Fn	NS6	40
TotBac	BD29	15.7282	15.4369	Fn	BD29	21.719	21.6939	6.257		TotBac	NS7	23.3777	23.4888	Fn	NS7	33.7145	34.5298	11.041		-10.4276	1377.3
TotBac	BD29	15.3125		Fn	BD29	21.5845				TotBac	NS7	23.5834		Fn	NS7	34.8573
TotBac	BD29	15.2698		Fn	BD29	21.778				TotBac	NS7	23.5054		Fn	NS7	35.0177
TotBac	BD32	20.28	20.5567	Fn	BD32	35.1965	35.016	14.4594		TotBac	NS8	22.0263	21.9322	Fn	NS8	35.864	35.5936	13.6613		-2.22525	4.67592
TotBac	BD32	20.94		Fn	BD32	34.549				TotBac	NS8	21.8491		Fn	NS8	35.6696
TotBac	BD32	20.45		Fn	BD32	35.3026				TotBac	NS8	21.9213		Fn	NS8	35.247
TotBac	BD34	21.0026	21.0526	Fn	BD34	40	40	18.9474		TotBac	NS11	19.58	19.64	Fn	NS11	40	38.1322	18.4922		2.26275	0.208375
TotBac	BD34	21.067		Fn	BD34	40				TotBac	NS11	19.48		Fn	NS11	38.8658
TotBac	BD34	21.0883		Fn	BD34	40				TotBac	NS11	19.86		Fn	NS11	35.5309
TotBac	BD39	22.13	22.01	Fn	BD39	38.0946	37.7641	15.7541		TotBac	NS47	20.84	20.7733	Fn	NS47	32.9189	32.9414	12.1681		-0.930578	1.90604
TotBac	BD39	21.86		Fn	BD39	36.5662				TotBac	NS47	20.66		Fn	NS47	33.2827
TotBac	BD39	22.04		Fn	BD39	38.6314				TotBac	NS47	20.82		Fn	NS47	32.6226
TotBac	BD41	12.79	11.6833	Fn	BD41	20.1754	20.1651	8.48175		TotBac	NS49	19.26	19.2633	Fn	NS49	32.4565	32.9597	13.6963		-8.20288	294.654
TotBac	BD41	11.07		Fn	BD41	20.1703				TotBac	NS49	19.22		Fn	NS49	32.9145
TotBac	BD41	11.19		Fn	BD41	20.1496				TotBac	NS49	19.31		Fn	NS49	33.508
TotBac	BD43	19.58	19.71	Fn	BD43	26.3635	26.3708	6.66085		TotBac	NS50	23.2175	23.1546	Fn	NS50	40	40	16.8454		-10.0238	1041.02
TotBac	BD43	19.69		Fn	BD43	26.4094				TotBac	NS50	23.1737		Fn	NS50	40
TotBac	BD43	19.86		Fn	BD43	26.3397				TotBac	NS50	23.0725		Fn	NS50	40
TotBac	BD45	21.31	21.3933	Fn	BD45	33.0786	32.512	11.1187		TotBac	NS53	19.95	19.9967	Fn	NS53	40	40	20.0033		-5.56596	47.372
TotBac	BD45	21.5		Fn	BD45	32.2163				TotBac	NS53	20		Fn	NS53	40
TotBac	BD45	21.37		Fn	BD45	32.2411				TotBac	NS53	20.04		Fn	NS53	40
TotBac	BD47	21.35	21.3733	Fn	BD47	33.4934	33.8265	12.4532		TotBac	NS55	20.2398	20.3204	Fn	NS55	40	40	19.6796		-4.23142	18.7838
TotBac	BD47	21.34		Fn	BD47	34.5068				TotBac	NS55	20.313		Fn	NS55	40
TotBac	BD47	21.43		Fn	BD47	33.4794				TotBac	NS55	20.4086		Fn	NS55	40
TotBac	BD55	20.83	20.9767	Fn	BD55	21.4853	21.3963	0.419629		TotBac	NS59	19.3143	19.3693	Fn	NS59	40	39.7076	20.3383		-16.265	78750.6
TotBac	BD55	20.98		Fn	BD55	21.4089				TotBac	NS59	19.3568		Fn	NS59	39.1227
TotBac	BD55	21.12		Fn	BD55	21.2947				TotBac	NS59	19.4367		Fn	NS59	40
TotBac	BD56	19.4545	19.5088	Fn	BD56	22.7745	22.7643	3.25556		TotBac	NS61	19.0112	18.9685	Fn	NS61	40	40	21.0315		-13.4291	11029.5
TotBac	BD56	19.5646		Fn	BD56	22.7113				TotBac	NS61	18.964		Fn	NS61	40
TotBac	BD56	19.5073		Fn	BD56	22.8072				TotBac	NS61	18.9303		Fn	NS61	40
TotBac	BD57	19.09	18.98	Fn	BD57	28.3085	28.2021	9.22213		TotBac	NS63	19.5524	19.5886	Fn	NS63	30.5398	30.9427	11.354		-7.4625	176.374
TotBac	BD57	18.85		Fn	BD57	28.1617				TotBac	NS63	19.6347		Fn	NS63	31.0493
TotBac	BD57	19		Fn	BD57	28.1362				TotBac	NS63	19.5789		Fn	NS63	31.2389
TotBac	BD63	19.2461	19.2609	Fn	BD63	24.3208	24.3917	5.13075		TotBac	NS78	18.43	18.4867	Fn	NS78	36.0631	37.9569	19.4702		-11.5539	3006.53
TotBac	BD63	19.2914		Fn	BD63	24.4387				TotBac	NS78	18.53		Fn	NS78	40
TotBac	BD63	19.2452		Fn	BD63	24.4155				TotBac	NS78	18.5		Fn	NS78	37.8075
TotBac	BD77	18.6024	18.5846	Fn	BD77	21.9211	21.9851	3.40058		TotBac	NS81	22.564	22.5229	Fn	NS81	34.8059	33.7863	11.2634		-13.2841	9974.68
TotBac	BD77	18.642		Fn	BD77	22.0729				TotBac	NS81	22.5234		Fn	NS81	33.34
TotBac	BD77	18.5093		Fn	BD77	21.9614				TotBac	NS81	22.4813		Fn	NS81	33.213
TotBac	BD78	18.1726	18.1887	Fn	BD78	26.4564	26.5759	8.38718		TotBac	NS96	23.105	23.1153	Fn	NS96	40	40	16.8847		-8.29745	314.616
TotBac	BD78	18.2284		Fn	BD78	26.5196				TotBac	NS96	23.1529		Fn	NS96	40
TotBac	BD78	18.1652		Fn	BD78	26.7518				TotBac	NS96	23.0879		Fn	NS96	40
TotBac	BD82	18.0911	18.1563	Fn	BD82	22.9505	22.9293	4.77303		TotBac	NS98	19.0649	19.0403	Fn	NS98	33.1712	33.3871	14.3469		-11.9116	3852.57
TotBac	BD82	18.2191		Fn	BD82	22.8655				TotBac	NS98	19.1079		Fn	NS98	32.0657
TotBac	BD82	18.1587		Fn	BD82	22.972				TotBac	NS98	18.948		Fn	NS98	34.9245

## Sheet: Technical Validation (Bf)
	Manuscript title:
	Parvimonas micra, Peptostrepotococcus stomatis, Fusobacterium nucleatum and Akkermansia muciniphila as a four-bacteria biomarker panel of Colorectal Cancer
	Authors:
	Muhammad-Afiq Osman, Hui-min Neoh*, Nurul-Syakima Ab Mutalib, Siok-Fong Chin, Luqman Mazlan, Raja Affendi Raja Ali, Andee Dzulkarnaen Zakaria, Chai Soon Ngiu, Mia Yang Ang, and Rahman Jamal
	Supplementary Dataset 1. qPCR analysis for both discovery and validation phase experiments.
TUMOR				TUMOR						CONTROL				CONTROL				FOLD CHANGE B. FRAGILIS
Target	Sample	Cq		Target	Sample	Cq		delta Cq	Average delta Cq	Target	Sample	Cq		Target	Sample	Cq		delta Cq	Average delta Cq	Target delta Cq	dd Cq	P value
TotBac	BD10	15.21	15.24	Bf	BD10	28.0041	27.5148	12.2748	12.9787	TotBac	NS3	19.1056	19.046	Bf	NS3	33.3909	34.1468	15.1008	16.4842	-3.5055	11.3924	0.0906908
TotBac	BD10	15.29		Bf	BD10	27.4624				TotBac	NS3	19.0173		Bf	NS3	33.9805
TotBac	BD10	15.22		Bf	BD10	27.078				TotBac	NS3	19.015		Bf	NS3	35.069
TotBac	BD18	22.07	22.12	Bf	BD18	32.8153	33.1192	10.9992		TotBac	NS5	17.9177	18.0052	Bf	NS5	40	40	21.9948
TotBac	BD18	22.11		Bf	BD18	32.7443				TotBac	NS5	18.0469		Bf	NS5	40
TotBac	BD18	22.18		Bf	BD18	33.7981				TotBac	NS5	18.051		Bf	NS5	40
TotBac	BD28	19.11	19.1267	Bf	BD28	27.0937	27.1682	8.04155		TotBac	NS6	22.8984	22.8837	Bf	NS6	40	40	17.1163
TotBac	BD28	18.98		Bf	BD28	27.1635				TotBac	NS6	22.9038		Bf	NS6	40
TotBac	BD28	19.29		Bf	BD28	27.2474				TotBac	NS6	22.8489		Bf	NS6	40
TotBac	BD29	15.7282	15.4369	Bf	BD29	22.2784	22.2517	6.8148		TotBac	NS7	23.3777	23.4888	Bf	NS7	32.4309	32.1655	8.67661
TotBac	BD29	15.3125		Bf	BD29	22.348				TotBac	NS7	23.5834		Bf	NS7	31.5795
TotBac	BD29	15.2698		Bf	BD29	22.1286				TotBac	NS7	23.5054		Bf	NS7	32.4859
TotBac	BD32	20.28	20.5567	Bf	BD32	33.8777	33.7369	13.1803		TotBac	NS8	22.0263	21.9322	Bf	NS8	40	40	18.0678
TotBac	BD32	20.94		Bf	BD32	33.7572				TotBac	NS8	21.8491		Bf	NS8	40
TotBac	BD32	20.45		Bf	BD32	33.576				TotBac	NS8	21.9213		Bf	NS8	40
TotBac	BD34	21.0026	21.0526	Bf	BD34	40	40	18.9474		TotBac	NS11	19.58	19.64	Bf	NS11	40	40	20.36
TotBac	BD34	21.067		Bf	BD34	40				TotBac	NS11	19.48		Bf	NS11	40
TotBac	BD34	21.0883		Bf	BD34	40				TotBac	NS11	19.86		Bf	NS11	40
TotBac	BD39	22.13	22.01	Bf	BD39	30.6995	30.5639	8.55385		TotBac	NS47	20.84	20.7733	Bf	NS47	31.2804	31.1516	10.3783
TotBac	BD39	21.86		Bf	BD39	30.438				TotBac	NS47	20.66		Bf	NS47	31.099
TotBac	BD39	22.04		Bf	BD39	30.5541				TotBac	NS47	20.82		Bf	NS47	31.0754
TotBac	BD41	12.79	11.6833	Bf	BD41	40	40	28.3167		TotBac	NS49	19.26	19.2633	Bf	NS49	40	40	20.7367
TotBac	BD41	11.07		Bf	BD41	40				TotBac	NS49	19.22		Bf	NS49	40
TotBac	BD41	11.19		Bf	BD41	40				TotBac	NS49	19.31		Bf	NS49	40
TotBac	BD43	19.58	19.71	Bf	BD43	27.7065	27.7367	8.02671		TotBac	NS50	23.2175	23.1546	Bf	NS50	40	40	16.8454
TotBac	BD43	19.69		Bf	BD43	27.7067				TotBac	NS50	23.1737		Bf	NS50	40
TotBac	BD43	19.86		Bf	BD43	27.797				TotBac	NS50	23.0725		Bf	NS50	40
TotBac	BD45	21.31	21.3933	Bf	BD45	36.6032	36.211	14.8177		TotBac	NS53	19.95	19.9967	Bf	NS53	40	40	20.0033
TotBac	BD45	21.5		Bf	BD45	34.8311				TotBac	NS53	20		Bf	NS53	40
TotBac	BD45	21.37		Bf	BD45	37.1987				TotBac	NS53	20.04		Bf	NS53	40
TotBac	BD47	21.35	21.3733	Bf	BD47	40	40	18.6267		TotBac	NS55	20.2398	20.3204	Bf	NS55	27.6104	27.8393	7.51889
TotBac	BD47	21.34		Bf	BD47	40				TotBac	NS55	20.313		Bf	NS55	28.1205
TotBac	BD47	21.43		Bf	BD47	40				TotBac	NS55	20.4086		Bf	NS55	27.7871
TotBac	BD55	20.83	20.9767	Bf	BD55	24.3222	24.3325	3.3558		TotBac	NS59	19.3143	19.3693	Bf	NS59	40	40	20.6307
TotBac	BD55	20.98		Bf	BD55	24.3105				TotBac	NS59	19.3568		Bf	NS59	40
TotBac	BD55	21.12		Bf	BD55	24.3646				TotBac	NS59	19.4367		Bf	NS59	40
TotBac	BD56	19.4545	19.5088	Bf	BD56	25.1058	25.1174	5.60862		TotBac	NS61	19.0112	18.9685	Bf	NS61	29.4378	29.3858	10.4173
TotBac	BD56	19.5646		Bf	BD56	25.1146				TotBac	NS61	18.964		Bf	NS61	29.2762
TotBac	BD56	19.5073		Bf	BD56	25.1318				TotBac	NS61	18.9303		Bf	NS61	29.4434
TotBac	BD57	19.09	18.98	Bf	BD57	40	40	21.02		TotBac	NS63	19.5524	19.5886	Bf	NS63	40	40	20.4114
TotBac	BD57	18.85		Bf	BD57	40				TotBac	NS63	19.6347		Bf	NS63	40
TotBac	BD57	19		Bf	BD57	40				TotBac	NS63	19.5789		Bf	NS63	40
TotBac	BD63	19.2461	19.2609	Bf	BD63	25.7115	25.8877	6.62683		TotBac	NS78	18.43	18.4867	Bf	NS78	31.7975	31.6222	13.1355
TotBac	BD63	19.2914		Bf	BD63	25.9764				TotBac	NS78	18.53		Bf	NS78	31.6998
TotBac	BD63	19.2452		Bf	BD63	25.9754				TotBac	NS78	18.5		Bf	NS78	31.3693
TotBac	BD77	18.6024	18.5846	Bf	BD77	40	40	21.4154		TotBac	NS81	22.564	22.5229	Bf	NS81	40	40	17.4771
TotBac	BD77	18.642		Bf	BD77	40				TotBac	NS81	22.5234		Bf	NS81	40
TotBac	BD77	18.5093		Bf	BD77	40				TotBac	NS81	22.4813		Bf	NS81	40
TotBac	BD78	18.1726	18.1887	Bf	BD78	40	40	21.8113		TotBac	NS96	23.105	23.1153	Bf	NS96	40	40	16.8847
TotBac	BD78	18.2284		Bf	BD78	40				TotBac	NS96	23.1529		Bf	NS96	40
TotBac	BD78	18.1652		Bf	BD78	40				TotBac	NS96	23.0879		Bf	NS96	40
TotBac	BD82	18.0911	18.1563	Bf	BD82	23.2955	23.3351	5.17875		TotBac	NS98	19.0649	19.0403	Bf	NS98	40	40	20.9597
TotBac	BD82	18.2191		Bf	BD82	23.305				TotBac	NS98	19.1079		Bf	NS98	40
TotBac	BD82	18.1587		Bf	BD82	23.4047				TotBac	NS98	18.948		Bf	NS98	40

## Sheet: Technical Validation (Ps)
	Manuscript title:
	Parvimonas micra, Peptostrepotococcus stomatis, Fusobacterium nucleatum and Akkermansia muciniphila as a four-bacteria biomarker panel of Colorectal Cancer
	Authors:
	Muhammad-Afiq Osman, Hui-min Neoh*, Nurul-Syakima Ab Mutalib, Siok-Fong Chin, Luqman Mazlan, Raja Affendi Raja Ali, Andee Dzulkarnaen Zakaria, Chai Soon Ngiu, Mia Yang Ang, and Rahman Jamal
	Supplementary Dataset 1. qPCR analysis for both discovery and validation phase experiments.
TUMOR				TUMOR						CONTROL				CONTROL				FOLD CHANGE P. STOMATIS
Target	Sample	Cq		Target	Sample	Cq		delta Cq	Average delta Cq	Target	Sample	Cq		Target	Sample	Cq		delta Cq	Average delta Cq	Target delta Cq	dd Cq	P value
TotBac	BD10	15.21	15.24	Pepto	BD10	21.6333	21.6923	6.45229	11.1742	TotBac	NS3	19.1056	19.046	Pepto	NS3	31.7382	32.2877	13.2417	16.5689	-5.39468	42.0689	0.000159185
TotBac	BD10	15.29		Pepto	BD10	21.7785				TotBac	NS3	19.0173		Pepto	NS3	32.8184
TotBac	BD10	15.22		Pepto	BD10	21.6651				TotBac	NS3	19.015		Pepto	NS3	32.3065
TotBac	BD18	22.07	22.12	Pepto	BD18	40	40	17.88		TotBac	NS5	17.9177	18.0052	Pepto	NS5	33.9883	34.2426	16.2374
TotBac	BD18	22.11		Pepto	BD18	40				TotBac	NS5	18.0469		Pepto	NS5	33.3515
TotBac	BD18	22.18		Pepto	BD18	40				TotBac	NS5	18.051		Pepto	NS5	35.3878
TotBac	BD28	19.11	19.1267	Pepto	BD28	40	40	20.8733		TotBac	NS6	22.8984	22.8837	Pepto	NS6	40	40	17.1163
TotBac	BD28	18.98		Pepto	BD28	40				TotBac	NS6	22.9038		Pepto	NS6	40
TotBac	BD28	19.29		Pepto	BD28	40				TotBac	NS6	22.8489		Pepto	NS6	40
TotBac	BD29	15.7282	15.4369	Pepto	BD29	22.7261	22.8115	7.37462		TotBac	NS7	23.3777	23.4888	Pepto	NS7	39.9211	36.3493	12.8604
TotBac	BD29	15.3125		Pepto	BD29	22.8019				TotBac	NS7	23.5834		Pepto	NS7	34.1195
TotBac	BD29	15.2698		Pepto	BD29	22.9064				TotBac	NS7	23.5054		Pepto	NS7	35.0071
TotBac	BD32	20.28	20.5567	Pepto	BD32	39.822	39.6599	19.1032		TotBac	NS8	22.0263	21.9322	Pepto	NS8	34.1624	33.6934	11.7611
TotBac	BD32	20.94		Pepto	BD32	40				TotBac	NS8	21.8491		Pepto	NS8	34.0747
TotBac	BD32	20.45		Pepto	BD32	39.1576				TotBac	NS8	21.9213		Pepto	NS8	32.843
TotBac	BD34	21.0026	21.0526	Pepto	BD34	32.48	32.7914	11.7387		TotBac	NS11	19.58	19.64	Pepto	NS11	38.7558	38.0571	18.4171
TotBac	BD34	21.067		Pepto	BD34	32.6893				TotBac	NS11	19.48		Pepto	NS11	38.956
TotBac	BD34	21.0883		Pepto	BD34	33.2048				TotBac	NS11	19.86		Pepto	NS11	36.4595
TotBac	BD39	22.13	22.01	Pepto	BD39	36.362	36.5208	14.5108		TotBac	NS47	20.84	20.7733	Pepto	NS47	32.9187	32.2409	11.4676
TotBac	BD39	21.86		Pepto	BD39	36.888				TotBac	NS47	20.66		Pepto	NS47	31.3214
TotBac	BD39	22.04		Pepto	BD39	36.3123				TotBac	NS47	20.82		Pepto	NS47	32.4827
TotBac	BD41	12.79	11.6833	Pepto	BD41	22.4693	22.5595	10.8762		TotBac	NS49	19.26	19.2633	Pepto	NS49	33.9966	33.6633	14.4
TotBac	BD41	11.07		Pepto	BD41	22.577				TotBac	NS49	19.22		Pepto	NS49	34.0834
TotBac	BD41	11.19		Pepto	BD41	22.6322				TotBac	NS49	19.31		Pepto	NS49	32.9099
TotBac	BD43	19.58	19.71	Pepto	BD43	28.5799	28.3302	8.62018		TotBac	NS50	23.2175	23.1546	Pepto	NS50	40	39.7573	16.6028
TotBac	BD43	19.69		Pepto	BD43	28.2794				TotBac	NS50	23.1737		Pepto	NS50	40
TotBac	BD43	19.86		Pepto	BD43	28.1313				TotBac	NS50	23.0725		Pepto	NS50	39.272
TotBac	BD45	21.31	21.3933	Pepto	BD45	28.118	28.0725	6.67919		TotBac	NS53	19.95	19.9967	Pepto	NS53	35.283	36.4078	16.4112
TotBac	BD45	21.5		Pepto	BD45	27.8301				TotBac	NS53	20		Pepto	NS53	36.8003
TotBac	BD45	21.37		Pepto	BD45	28.2695				TotBac	NS53	20.04		Pepto	NS53	37.1402
TotBac	BD47	21.35	21.3733	Pepto	BD47	34.3637	34.5221	13.1487		TotBac	NS55	20.2398	20.3204	Pepto	NS55	40	40	19.6796
TotBac	BD47	21.34		Pepto	BD47	34.2843				TotBac	NS55	20.313		Pepto	NS55	40
TotBac	BD47	21.43		Pepto	BD47	34.9182				TotBac	NS55	20.4086		Pepto	NS55	40
TotBac	BD55	20.83	20.9767	Pepto	BD55	30.821	30.9667	9.99003		TotBac	NS59	19.3143	19.3693	Pepto	NS59	38.5873	38.2621	18.8929
TotBac	BD55	20.98		Pepto	BD55	31.0459				TotBac	NS59	19.3568		Pepto	NS59	38.2657
TotBac	BD55	21.12		Pepto	BD55	31.0332				TotBac	NS59	19.4367		Pepto	NS59	37.9334
TotBac	BD56	19.4545	19.5088	Pepto	BD56	28.5802	28.5101	9.00134		TotBac	NS61	19.0112	18.9685	Pepto	NS61	39.5536	39.8512	20.8827
TotBac	BD56	19.5646		Pepto	BD56	28.5585				TotBac	NS61	18.964		Pepto	NS61	40
TotBac	BD56	19.5073		Pepto	BD56	28.3918				TotBac	NS61	18.9303		Pepto	NS61	40
TotBac	BD57	19.09	18.98	Pepto	BD57	29.9301	29.8284	10.8484		TotBac	NS63	19.5524	19.5886	Pepto	NS63	39.9031	39.9677	20.379
TotBac	BD57	18.85		Pepto	BD57	29.4206				TotBac	NS63	19.6347		Pepto	NS63	40
TotBac	BD57	19		Pepto	BD57	30.1346				TotBac	NS63	19.5789		Pepto	NS63	40
TotBac	BD63	19.2461	19.2609	Pepto	BD63	26.9706	27.0079	7.74703		TotBac	NS78	18.43	18.4867	Pepto	NS78	40	40	21.5133
TotBac	BD63	19.2914		Pepto	BD63	27.1437				TotBac	NS78	18.53		Pepto	NS78	40
TotBac	BD63	19.2452		Pepto	BD63	26.9095				TotBac	NS78	18.5		Pepto	NS78	40
TotBac	BD77	18.6024	18.5846	Pepto	BD77	24.0905	24.1219	5.53735		TotBac	NS81	22.564	22.5229	Pepto	NS81	39.5513	39.8504	17.3275
TotBac	BD77	18.642		Pepto	BD77	24.1921				TotBac	NS81	22.5234		Pepto	NS81	40
TotBac	BD77	18.5093		Pepto	BD77	24.0831				TotBac	NS81	22.4813		Pepto	NS81	40
TotBac	BD78	18.1726	18.1887	Pepto	BD78	26.8815	27.1259	8.93717		TotBac	NS96	23.105	23.1153	Pepto	NS96	37.9155	38.8547	15.7394
TotBac	BD78	18.2284		Pepto	BD78	27.2975				TotBac	NS96	23.1529		Pepto	NS96	39.4469
TotBac	BD78	18.1652		Pepto	BD78	27.1987				TotBac	NS96	23.0879		Pepto	NS96	39.2016
TotBac	BD82	18.0911	18.1563	Pepto	BD82	30.0002	29.9736	11.8173		TotBac	NS98	19.0649	19.0403	Pepto	NS98	34.7465	34.3505	15.3102
TotBac	BD82	18.2191		Pepto	BD82	29.8947				TotBac	NS98	19.1079		Pepto	NS98	34.2411
TotBac	BD82	18.1587		Pepto	BD82	30.026				TotBac	NS98	18.948		Pepto	NS98	34.0638

## Sheet: Technical Validation (Am)
	Manuscript title:
	Parvimonas micra, Peptostrepotococcus stomatis, Fusobacterium nucleatum and Akkermansia muciniphila as a four-bacteria biomarker panel of Colorectal Cancer
	Authors:
	Muhammad-Afiq Osman, Hui-min Neoh*, Nurul-Syakima Ab Mutalib, Siok-Fong Chin, Luqman Mazlan, Raja Affendi Raja Ali, Andee Dzulkarnaen Zakaria, Chai Soon Ngiu, Mia Yang Ang, and Rahman Jamal
	Supplementary Dataset 1. qPCR analysis for both discovery and validation phase experiments.
TUMOR				TUMOR						CONTROL				CONTROL				FOLD CHANGE A. MUCINIPHILA
Target	Sample	Cq		Target	Sample	Cq		delta Cq	Average delta Cq	Target	Sample	Cq		Target	Sample	Cq		delta Cq	Average delta Cq	Target delta Cq	dd Cq	P value
TotBac	BD10	15.21	15.24	Akk	BD10	34.675	35.7287	20.4887	11.7103	TotBac	NS3	19.1056	19.046	Akk	NS3	27.7285	27.6714	8.6254	17.4861	-5.7758	54.7886	0.00345072
TotBac	BD10	15.29		Akk	BD10	36.6481				TotBac	NS3	19.0173		Akk	NS3	27.6743
TotBac	BD10	15.22		Akk	BD10	35.863				TotBac	NS3	19.015		Akk	NS3	27.6114
TotBac	BD18	22.07	22.12	Akk	BD18	33.5837	32.8371	10.7171		TotBac	NS5	17.9177	18.0052	Akk	NS5	40	40	21.9948
TotBac	BD18	22.11		Akk	BD18	32.5261				TotBac	NS5	18.0469		Akk	NS5	40
TotBac	BD18	22.18		Akk	BD18	32.4014				TotBac	NS5	18.051		Akk	NS5	40
TotBac	BD28	19.11	19.1267	Akk	BD28	27.4479	27.3522	8.22549		TotBac	NS6	22.8984	22.8837	Akk	NS6	40	40	17.1163
TotBac	BD28	18.98		Akk	BD28	27.3579				TotBac	NS6	22.9038		Akk	NS6	40
TotBac	BD28	19.29		Akk	BD28	27.2507				TotBac	NS6	22.8489		Akk	NS6	40
TotBac	BD29	15.7282	15.4369	Akk	BD29	40	40	24.5631		TotBac	NS7	23.3777	23.4888	Akk	NS7	40	40	16.5112
TotBac	BD29	15.3125		Akk	BD29	40				TotBac	NS7	23.5834		Akk	NS7	40
TotBac	BD29	15.2698		Akk	BD29	40				TotBac	NS7	23.5054		Akk	NS7	40
TotBac	BD32	20.28	20.5567	Akk	BD32	24.1461	23.8593	3.30262		TotBac	NS8	22.0263	21.9322	Akk	NS8	33.1018	33.6469	11.7146
TotBac	BD32	20.94		Akk	BD32	23.7851				TotBac	NS8	21.8491		Akk	NS8	33.8383
TotBac	BD32	20.45		Akk	BD32	23.6467				TotBac	NS8	21.9213		Akk	NS8	34.0004
TotBac	BD34	21.0026	21.0526	Akk	BD34	24.171	24.2652	3.21257		TotBac	NS11	19.58	19.64	Akk	NS11	40	40	20.36
TotBac	BD34	21.067		Akk	BD34	24.3163				TotBac	NS11	19.48		Akk	NS11	40
TotBac	BD34	21.0883		Akk	BD34	24.3083				TotBac	NS11	19.86		Akk	NS11	40
TotBac	BD39	22.13	22.01	Akk	BD39	29.2121	29.0385	7.02848		TotBac	NS47	20.84	20.7733	Akk	NS47	40	40	19.2267
TotBac	BD39	21.86		Akk	BD39	28.8979				TotBac	NS47	20.66		Akk	NS47	40
TotBac	BD39	22.04		Akk	BD39	29.0054				TotBac	NS47	20.82		Akk	NS47	40
TotBac	BD41	12.79	11.6833	Akk	BD41	32.4113	32.7073	21.0239		TotBac	NS49	19.26	19.2633	Akk	NS49	40	40	20.7367
TotBac	BD41	11.07		Akk	BD41	33.1765				TotBac	NS49	19.22		Akk	NS49	40
TotBac	BD41	11.19		Akk	BD41	32.5339				TotBac	NS49	19.31		Akk	NS49	40
TotBac	BD43	19.58	19.71	Akk	BD43	40	40	20.29		TotBac	NS50	23.2175	23.1546	Akk	NS50	40	40	16.8454
TotBac	BD43	19.69		Akk	BD43	40				TotBac	NS50	23.1737		Akk	NS50	40
TotBac	BD43	19.86		Akk	BD43	40				TotBac	NS50	23.0725		Akk	NS50	40
TotBac	BD45	21.31	21.3933	Akk	BD45	40	40	18.6067		TotBac	NS53	19.95	19.9967	Akk	NS53	40	40	20.0033
TotBac	BD45	21.5		Akk	BD45	40				TotBac	NS53	20		Akk	NS53	40
TotBac	BD45	21.37		Akk	BD45	40				TotBac	NS53	20.04		Akk	NS53	40
TotBac	BD47	21.35	21.3733	Akk	BD47	28.3541	28.3914	7.01811		TotBac	NS55	20.2398	20.3204	Akk	NS55	40	40	19.6796
TotBac	BD47	21.34		Akk	BD47	28.4522				TotBac	NS55	20.313		Akk	NS55	40
TotBac	BD47	21.43		Akk	BD47	28.3681				TotBac	NS55	20.4086		Akk	NS55	40
TotBac	BD55	20.83	20.9767	Akk	BD55	26.3816	26.3838	5.4071		TotBac	NS59	19.3143	19.3693	Akk	NS59	34.3055	34.2358	14.8665
TotBac	BD55	20.98		Akk	BD55	26.3362				TotBac	NS59	19.3568		Akk	NS59	34.7273
TotBac	BD55	21.12		Akk	BD55	26.4334				TotBac	NS59	19.4367		Akk	NS59	33.6747
TotBac	BD56	19.4545	19.5088	Akk	BD56	28.1998	27.9812	8.47237		TotBac	NS61	19.0112	18.9685	Akk	NS61	32.0576	32.5212	13.5528
TotBac	BD56	19.5646		Akk	BD56	27.8523				TotBac	NS61	18.964		Akk	NS61	33.2935
TotBac	BD56	19.5073		Akk	BD56	27.8914				TotBac	NS61	18.9303		Akk	NS61	32.2127
TotBac	BD57	19.09	18.98	Akk	BD57	26.2562	26.2363	7.25632		TotBac	NS63	19.5524	19.5886	Akk	NS63	40	40	20.4114
TotBac	BD57	18.85		Akk	BD57	26.0855				TotBac	NS63	19.6347		Akk	NS63	40
TotBac	BD57	19		Akk	BD57	26.3673				TotBac	NS63	19.5789		Akk	NS63	40
TotBac	BD63	19.2461	19.2609	Akk	BD63	24.6254	24.6375	5.37659		TotBac	NS78	18.43	18.4867	Akk	NS78	40	40	21.5133
TotBac	BD63	19.2914		Akk	BD63	24.5493				TotBac	NS78	18.53		Akk	NS78	40
TotBac	BD63	19.2452		Akk	BD63	24.7378				TotBac	NS78	18.5		Akk	NS78	40
TotBac	BD77	18.6024	18.5846	Akk	BD77	33.7119	34.7054	16.1209		TotBac	NS81	22.564	22.5229	Akk	NS81	40	40	17.4771
TotBac	BD77	18.642		Akk	BD77	34.7567				TotBac	NS81	22.5234		Akk	NS81	40
TotBac	BD77	18.5093		Akk	BD77	35.6477				TotBac	NS81	22.4813		Akk	NS81	40
TotBac	BD78	18.1726	18.1887	Akk	BD78	31.6325	32.0803	13.8915		TotBac	NS96	23.105	23.1153	Akk	NS96	35.685	36.2704	13.1552
TotBac	BD78	18.2284		Akk	BD78	32.1268				TotBac	NS96	23.1529		Akk	NS96	33.1263
TotBac	BD78	18.1652		Akk	BD78	32.4815				TotBac	NS96	23.0879		Akk	NS96	40
TotBac	BD82	18.0911	18.1563	Akk	BD82	28.1882	27.9403	9.78395		TotBac	NS98	19.0649	19.0403	Akk	NS98	40	40	20.9597
TotBac	BD82	18.2191		Akk	BD82	27.6374				TotBac	NS98	19.1079		Akk	NS98	40
TotBac	BD82	18.1587		Akk	BD82	27.9951				TotBac	NS98	18.948		Akk	NS98	40

## Sheet: Technical Validation (Pm)
	Manuscript title:
	Parvimonas micra, Peptostrepotococcus stomatis, Fusobacterium nucleatum and Akkermansia muciniphila as a four-bacteria biomarker panel of Colorectal Cancer
	Authors:
	Muhammad-Afiq Osman, Hui-min Neoh*, Nurul-Syakima Ab Mutalib, Siok-Fong Chin, Luqman Mazlan, Raja Affendi Raja Ali, Andee Dzulkarnaen Zakaria, Chai Soon Ngiu, Mia Yang Ang, and Rahman Jamal
	Supplementary Dataset 1. qPCR analysis for both discovery and validation phase experiments.
TUMOR				TUMOR						CONTROL				CONTROL				FOLD CHANGE P. MICRA
Target	Sample	Cq		Target	Sample	Cq		delta Cq	Average delta Cq	Target	Sample	Cq		Target	Sample	Cq		delta Cq	Average delta Cq	Group delta Cq	Group dd Cq	P value
TotBac	BD10	15.21	15.24	Micra	BD10	24.2361	24.152	8.91204	12.8792	TotBac	NS3	19.1056	19.046	Micra	NS3	33.0136	33.0408	13.9948	17.2929	-4.41376	21.3145	0.00132789
TotBac	BD10	15.29		Micra	BD10	24.0114				TotBac	NS3	19.0173		Micra	NS3	32.6446
TotBac	BD10	15.22		Micra	BD10	24.2087				TotBac	NS3	19.015		Micra	NS3	33.4641
TotBac	BD18	22.07	22.12	Micra	BD18	34.1108	33.7017	11.5817		TotBac	NS5	17.9177	18.0052	Micra	NS5	39.5134	39.1205	21.1153
TotBac	BD18	22.11		Micra	BD18	33.3658				TotBac	NS5	18.0469		Micra	NS5	38.5021
TotBac	BD18	22.18		Micra	BD18	33.6285				TotBac	NS5	18.051		Micra	NS5	39.3459
TotBac	BD28	19.11	19.1267	Micra	BD28	40	40	20.8733		TotBac	NS6	22.8984	22.8837	Micra	NS6	39.381	38.2856	15.4019
TotBac	BD28	18.98		Micra	BD28	40				TotBac	NS6	22.9038		Micra	NS6	35.4757
TotBac	BD28	19.29		Micra	BD28	40				TotBac	NS6	22.8489		Micra	NS6	40
TotBac	BD29	15.7282	15.4369	Micra	BD29	23.7677	23.6708	8.2339		TotBac	NS7	23.3777	23.4888	Micra	NS7	35.7901	35.5617	12.0729
TotBac	BD29	15.3125		Micra	BD29	23.6027				TotBac	NS7	23.5834		Micra	NS7	35.3831
TotBac	BD29	15.2698		Micra	BD29	23.6419				TotBac	NS7	23.5054		Micra	NS7	35.5119
TotBac	BD32	20.28	20.5567	Micra	BD32	40	40	19.4433		TotBac	NS8	22.0263	21.9322	Micra	NS8	32.1687	33.5643	11.6321
TotBac	BD32	20.94		Micra	BD32	40				TotBac	NS8	21.8491		Micra	NS8	34.6044
TotBac	BD32	20.45		Micra	BD32	40				TotBac	NS8	21.9213		Micra	NS8	33.92
TotBac	BD34	21.0026	21.0526	Micra	BD34	32.1149	32.2681	11.2155		TotBac	NS11	19.58	19.64	Micra	NS11	40	40	20.36
TotBac	BD34	21.067		Micra	BD34	31.9505				TotBac	NS11	19.48		Micra	NS11	40
TotBac	BD34	21.0883		Micra	BD34	32.739				TotBac	NS11	19.86		Micra	NS11	40
TotBac	BD39	22.13	22.01	Micra	BD39	34.2478	34.2855	12.2755		TotBac	NS47	20.84	20.7733	Micra	NS47	33.5858	36.3071	15.5338
TotBac	BD39	21.86		Micra	BD39	34.1827				TotBac	NS47	20.66		Micra	NS47	35.3355
TotBac	BD39	22.04		Micra	BD39	34.4261				TotBac	NS47	20.82		Micra	NS47	40
TotBac	BD41	12.79	11.6833	Micra	BD41	22.5261	22.5009	10.8175		TotBac	NS49	19.26	19.2633	Micra	NS49	36.2773	35.4558	16.1925
TotBac	BD41	11.07		Micra	BD41	22.4745				TotBac	NS49	19.22		Micra	NS49	35.2619
TotBac	BD41	11.19		Micra	BD41	22.502				TotBac	NS49	19.31		Micra	NS49	34.8281
TotBac	BD43	19.58	19.71	Micra	BD43	39.6514	39.8838	20.1738		TotBac	NS50	23.2175	23.1546	Micra	NS50	40	39.7557	16.6012
TotBac	BD43	19.69		Micra	BD43	40				TotBac	NS50	23.1737		Micra	NS50	39.2672
TotBac	BD43	19.86		Micra	BD43	40				TotBac	NS50	23.0725		Micra	NS50	40
TotBac	BD45	21.31	21.3933	Micra	BD45	28.2919	28.1454	6.75202		TotBac	NS53	19.95	19.9967	Micra	NS53	39.3253	38.9756	18.979
TotBac	BD45	21.5		Micra	BD45	28.0796				TotBac	NS53	20		Micra	NS53	37.922
TotBac	BD45	21.37		Micra	BD45	28.0646				TotBac	NS53	20.04		Micra	NS53	39.6796
TotBac	BD47	21.35	21.3733	Micra	BD47	33.8979	34.869	13.4957		TotBac	NS55	20.2398	20.3204	Micra	NS55	40	40	19.6796
TotBac	BD47	21.34		Micra	BD47	34.9598				TotBac	NS55	20.313		Micra	NS55	40
TotBac	BD47	21.43		Micra	BD47	35.7494				TotBac	NS55	20.4086		Micra	NS55	40
TotBac	BD55	20.83	20.9767	Micra	BD55	30.1822	30.1411	9.16439		TotBac	NS59	19.3143	19.3693	Micra	NS59	40	39.4499	20.0807
TotBac	BD55	20.98		Micra	BD55	30.2618				TotBac	NS59	19.3568		Micra	NS59	38.3498
TotBac	BD55	21.12		Micra	BD55	29.9792				TotBac	NS59	19.4367		Micra	NS59	40
TotBac	BD56	19.4545	19.5088	Micra	BD56	29.0358	29.0628	9.55401		TotBac	NS61	19.0112	18.9685	Micra	NS61	38.367	36.1053	17.1368
TotBac	BD56	19.5646		Micra	BD56	29.1276				TotBac	NS61	18.964		Micra	NS61	34.9577
TotBac	BD56	19.5073		Micra	BD56	29.0249				TotBac	NS61	18.9303		Micra	NS61	34.9913
TotBac	BD57	19.09	18.98	Micra	BD57	32.0808	31.5265	12.5465		TotBac	NS63	19.5524	19.5886	Micra	NS63	38.5219	39.1015	19.5129
TotBac	BD57	18.85		Micra	BD57	31.228				TotBac	NS63	19.6347		Micra	NS63	39.2085
TotBac	BD57	19		Micra	BD57	31.2706				TotBac	NS63	19.5789		Micra	NS63	39.5742
TotBac	BD63	19.2461	19.2609	Micra	BD63	30.2746	30.7106	11.4497		TotBac	NS78	18.43	18.4867	Micra	NS78	40	38.8179	20.3313
TotBac	BD63	19.2914		Micra	BD63	31.112				TotBac	NS78	18.53		Micra	NS78	38.2227
TotBac	BD63	19.2452		Micra	BD63	30.7453				TotBac	NS78	18.5		Micra	NS78	38.2311
TotBac	BD77	18.6024	18.5846	Micra	BD77	40	40	21.4154		TotBac	NS81	22.564	22.5229	Micra	NS81	38.1995	39.3998	16.8769
TotBac	BD77	18.642		Micra	BD77	40				TotBac	NS81	22.5234		Micra	NS81	40
TotBac	BD77	18.5093		Micra	BD77	40				TotBac	NS81	22.4813		Micra	NS81	40
TotBac	BD78	18.1726	18.1887	Micra	BD78	30.3506	30.2863	12.0976		TotBac	NS96	23.105	23.1153	Micra	NS96	38.0518	39.1125	15.9973
TotBac	BD78	18.2284		Micra	BD78	30.1233				TotBac	NS96	23.1529		Micra	NS96	39.2858
TotBac	BD78	18.1652		Micra	BD78	30.3852				TotBac	NS96	23.0879		Micra	NS96	40
TotBac	BD82	18.0911	18.1563	Micra	BD82	29.7382	29.9794	11.8231		TotBac	NS98	19.0649	19.0403	Micra	NS98	40	38.8147	19.7744
TotBac	BD82	18.2191		Micra	BD82	30.1027				TotBac	NS98	19.1079		Micra	NS98	40
TotBac	BD82	18.1587		Micra	BD82	30.0975				TotBac	NS98	18.948		Micra	NS98	36.444

## Sheet: Biological Validation (Fn)
	Manuscript title:
	Parvimonas micra, Peptostrepotococcus stomatis, Fusobacterium nucleatum and Akkermansia muciniphila as a four-bacteria biomarker panel of Colorectal Cancer
	Authors:
	Muhammad-Afiq Osman, Hui-min Neoh*, Nurul-Syakima Ab Mutalib, Siok-Fong Chin, Luqman Mazlan, Raja Affendi Raja Ali, Andee Dzulkarnaen Zakaria, Chai Soon Ngiu, Mia Yang Ang, and Rahman Jamal
	Supplementary Dataset 1. qPCR analysis for both discovery and validation phase experiments.
TUMOR				TUMOR						CONTROL				CONTROL				FOLD CHANGE F. NUCLEATUM
Target	Sample	Cq		Target	Sample	Cq		delta Cq	Average delta Cq	Target	Sample	Cq		Target	Sample	Cq		delta Cq	Average delta Cq	Target delta Cq	dd Cq	Fold change	Group delta Cq	Group dd Cq
TotBac	C379	21.3438	21.268	Fn	C379	27.3473	27.461	6.19297	11.4992	TotBac	NS3	19.1056	19.046	Fn	NS3	40	40	20.954	16.6989	-10.5059	1454.1		-5.19965	36.7495
TotBac	C379	21.2481		Fn	C379	27.5144				TotBac	NS3	19.0173		Fn	NS3	40
TotBac	C379	21.2121		Fn	C379	27.5213				TotBac	NS3	19.015		Fn	NS3	40
TotBac	C382	20.9655	20.9967	Fn	C382	27.3142	27.2647	6.26796		TotBac	NS5	17.9177	18.0052	Fn	NS5	40	39.9821	21.9769		-10.4309	1380.45
TotBac	C382	20.979		Fn	C382	27.3083				TotBac	NS5	18.0469		Fn	NS5	39.9462
TotBac	C382	21.0456		Fn	C382	27.1715				TotBac	NS5	18.051		Fn	NS5	40
TotBac	C383	18.9194	19.0318	Fn	C383	26.5189	26.5498	7.51793		TotBac	NS6	22.8984	22.8837	Fn	NS6	40	40	17.1163		-9.18095	580.42
TotBac	C383	19.0519		Fn	C383	26.3572				TotBac	NS6	22.9038		Fn	NS6	40
TotBac	C383	19.1243		Fn	C383	26.7732				TotBac	NS6	22.8489		Fn	NS6	40
TotBac	C384	16.9533	16.8423	Fn	C384	25.5048	25.6062	8.76392		TotBac	NS7	23.3777	23.4888	Fn	NS7	33.7145	34.5298	11.041		-7.93497	244.716
TotBac	C384	16.6814		Fn	C384	25.7459				TotBac	NS7	23.5834		Fn	NS7	34.8573
TotBac	C384	16.8922		Fn	C384	25.5679				TotBac	NS7	23.5054		Fn	NS7	35.0177
TotBac	C398	20.8383	20.7132	Fn	C398	40	40	19.2868		TotBac	NS8	22.0263	21.9322	Fn	NS8	35.864	35.5936	13.6613		2.58795	0.166322	-6.01243
TotBac	C398	20.6182		Fn	C398	40				TotBac	NS8	21.8491		Fn	NS8	35.6696
TotBac	C398	20.683		Fn	C398	40				TotBac	NS8	21.9213		Fn	NS8	35.247
TotBac	C404	19.7642	19.718	Fn	C404	31.9205	32.0542	12.3363		TotBac	NS11	19.58	19.64	Fn	NS11	40	38.1322	18.4922		-4.3626	20.5719
TotBac	C404	19.7313		Fn	C404	32.4707				TotBac	NS11	19.48		Fn	NS11	38.8658
TotBac	C404	19.6584		Fn	C404	31.7715				TotBac	NS11	19.86		Fn	NS11	35.5309
TotBac	C409	19.8262	19.8733	Fn	C409	26.3547	26.2839	6.41063		TotBac	NS47	20.84	20.7733	Fn	NS47	32.9189	32.9414	12.1681		-10.2883	1250.47
TotBac	C409	19.8195		Fn	C409	26.2852				TotBac	NS47	20.66		Fn	NS47	33.2827
TotBac	C409	19.9741		Fn	C409	26.2119				TotBac	NS47	20.82		Fn	NS47	32.6226
TotBac	C410	19.8355	19.802	Fn	C410	30.1374	30.4659	10.6639		TotBac	NS49	19.26	19.2633	Fn	NS49	32.4565	32.9597	13.6963		-6.03495	65.5696
TotBac	C410	19.7596		Fn	C410	30.409				TotBac	NS49	19.22		Fn	NS49	32.9145
TotBac	C410	19.8107		Fn	C410	30.8513				TotBac	NS49	19.31		Fn	NS49	33.508
TotBac	C411	19.0764	19.0813	Fn	C411	27.0592	26.8604	7.77912		TotBac	NS50	23.2175	23.1546	Fn	NS50	40	40	16.8454		-8.91977	484.304
TotBac	C411	19.0043		Fn	C411	26.7937				TotBac	NS50	23.1737		Fn	NS50	40
TotBac	C411	19.1633		Fn	C411	26.7285				TotBac	NS50	23.0725		Fn	NS50	40
TotBac	C428	19.0768	18.8361	Fn	C428	30.5533	30.7418	11.9057		TotBac	NS53	19.95	19.9967	Fn	NS53	40	40	20.0033		-4.79323	27.7271
TotBac	C428	18.7713		Fn	C428	30.7332				TotBac	NS53	20		Fn	NS53	40
TotBac	C428	18.6603		Fn	C428	30.9387				TotBac	NS53	20.04		Fn	NS53	40
TotBac	C436	16.9866	16.9755	Fn	C436	21.4076	21.3212	4.34572		TotBac	NS55	20.2398	20.3204	Fn	NS55	40	40	19.6796		-12.3532	5232.08
TotBac	C436	16.9266		Fn	C436	21.2801				TotBac	NS55	20.313		Fn	NS55	40
TotBac	C436	17.0133		Fn	C436	21.276				TotBac	NS55	20.4086		Fn	NS55	40
TotBac	C439	12.177	12.9392	Fn	C439	20.0834	20.0458	7.10655		TotBac	NS59	19.3143	19.3693	Fn	NS59	40	39.7076	20.3383		-9.59234	771.936
TotBac	C439	14.2826		Fn	C439	20.0504				TotBac	NS59	19.3568		Fn	NS59	39.1227
TotBac	C439	12.3582		Fn	C439	20.0035				TotBac	NS59	19.4367		Fn	NS59	40
TotBac	C444	18.7911	18.852	Fn	C444	28.7533	28.7628	9.91081		TotBac	NS61	19.0112	18.9685	Fn	NS61	40	40	21.0315		-6.78808	110.514
TotBac	C444	18.8999		Fn	C444	28.9544				TotBac	NS61	18.964		Fn	NS61	40
TotBac	C444	18.865		Fn	C444	28.5808				TotBac	NS61	18.9303		Fn	NS61	40
TotBac	C449	22.4229	22.4538	Fn	C449	28.0468	27.9788	5.52491		TotBac	NS63	19.5524	19.5886	Fn	NS63	30.5398	30.9427	11.354		-11.174	2310.48
TotBac	C449	22.5031		Fn	C449	27.772				TotBac	NS63	19.6347		Fn	NS63	31.0493
TotBac	C449	22.4356		Fn	C449	28.1174				TotBac	NS63	19.5789		Fn	NS63	31.2389
TotBac	C463	20.3664	20.4767	Fn	C463	40	40	19.5233		TotBac	NS78	18.43	18.4867	Fn	NS78	36.0631	37.9569	19.4702		2.82446	0.141174	-7.08347
TotBac	C463	20.5014		Fn	C463	40				TotBac	NS78	18.53		Fn	NS78	40
TotBac	C463	20.5621		Fn	C463	40				TotBac	NS78	18.5		Fn	NS78	37.8075
TotBac	C466	21.4681	21.5465	Fn	C466	31.9128	31.7167	10.1702		TotBac	NS81	22.564	22.5229	Fn	NS81	34.8059	33.7863	11.2634		-6.52871	92.329
TotBac	C466	21.5931		Fn	C466	31.1519				TotBac	NS81	22.5234		Fn	NS81	33.34
TotBac	C466	21.5783		Fn	C466	32.0854				TotBac	NS81	22.4813		Fn	NS81	33.213
TotBac	C467	20.0392	20.0177	Fn	C467	33.6853	34.9626	14.945		TotBac	NS96	23.105	23.1153	Fn	NS96	40	40	16.8847		-1.75391	3.37272
TotBac	C467	20.0305		Fn	C467	35.042				TotBac	NS96	23.1529		Fn	NS96	40
TotBac	C467	19.9833		Fn	C467	36.1607				TotBac	NS96	23.0879		Fn	NS96	40
TotBac	C478	18.2561	18.3204	Fn	C478	23.9194	23.9594	5.63909		TotBac	NS98	19.0649	19.0403	Fn	NS98	33.1712	33.3871	14.3469		-11.0598	2134.67
TotBac	C478	18.5138		Fn	C478	23.9387				TotBac	NS98	19.1079		Fn	NS98	32.0657
TotBac	C478	18.1912		Fn	C478	24.0203				TotBac	NS98	18.948		Fn	NS98	34.9245
TotBac	C489	20.0242	19.9621	Fn	C489	40	40	20.0379		TotBac	NS79	22.7075	22.7851	Fn	NS79	40	40	17.2149		3.33906	0.0988197	-10.1194
TotBac	C489	19.9238		Fn	C489	40				TotBac	NS79	22.8481		Fn	NS79	40
TotBac	C489	19.9382		Fn	C489	40				TotBac	NS79	22.7996		Fn	NS79	40
TotBac	C498	23.5961	23.6196	Fn	C498	40	40	16.3804		TotBac	NS82	23.5273	23.5606	Fn	NS82	40	40	16.4394		-0.318526	1.24706
TotBac	C498	23.5965		Fn	C498	40				TotBac	NS82	23.6821		Fn	NS82	40
TotBac	C498	23.6663		Fn	C498	40				TotBac	NS82	23.4723		Fn	NS82	40
TotBac	C505	20.6214	20.5667	Fn	C505	28.2422	28.0453	7.47857												-9.22031	596.474
TotBac	C505	20.5965		Fn	C505	27.7806
TotBac	C505	20.4821		Fn	C505	28.1129
TotBac	C506	20.9405	20.9185	Fn	C506	31.0887	30.9728	10.0544												-6.64453	100.046
TotBac	C506	21.0068		Fn	C506	30.9761
TotBac	C506	20.8082		Fn	C506	30.8537
TotBac	C511	14.3767	14.4155	Fn	C511	31.5382	31.6751	17.2596												0.560739	0.677955
TotBac	C511	14.4082		Fn	C511	31.7933
TotBac	C511	14.4615		Fn	C511	31.6938
TotBac	C517	14.5307	14.6172	Fn	C517	19.4334	19.4639	4.84674												-11.8521	3697.02
TotBac	C517	14.7479		Fn	C517	19.606
TotBac	C517	14.5729		Fn	C517	19.3523
TotBac	C528	19.7867	19.7666	Fn	C528	40	40	20.2334												3.53454	0.0862971	-11.5879
TotBac	C528	19.724		Fn	C528	40
TotBac	C528	19.7891		Fn	C528	40
TotBac	C533	22.0143	21.9489	Fn	C533	29.3072	29.1338	7.18488												-9.51401	731.142
TotBac	C533	21.96		Fn	C533	29.2676
TotBac	C533	21.8724		Fn	C533	28.8265
TotBac	C537	19.871	19.9327	Fn	C537	32.9615	33.3788	13.4461												-3.25277	9.53193
TotBac	C537	19.9201		Fn	C537	33.8629
TotBac	C537	20.0069		Fn	C537	33.3119
TotBac	C547	20.7526	20.721	Fn	C547	26.6624	26.6669	5.94587												-10.753	1725.77
TotBac	C547	20.8257		Fn	C547	26.5748
TotBac	C547	20.5847		Fn	C547	26.7634
TotBac	C551	17.2413	17.3088	Fn	C551	29.9577	30.2861	12.9773												-3.72162	13.1923
TotBac	C551	17.2441		Fn	C551	30.4132
TotBac	C551	17.441		Fn	C551	30.4873
TotBac	C561	19.3184	19.2451	Fn	C561	31.1904	31.1306	11.8855												-4.81336	28.1167
TotBac	C561	19.0972		Fn	C561	31.1975
TotBac	C561	19.3196		Fn	C561	31.004
TotBac	C564	18.3315	18.3772	Fn	C564	29.9471	29.5981	11.2209												-5.47795	44.5685
TotBac	C564	18.3597		Fn	C564	29.3264
TotBac	C564	18.4404		Fn	C564	29.5209
TotBac	C566	17.5382	17.5789	Fn	C566	21.7783	21.7612	4.18229												-12.5166	5859.63
TotBac	C566	17.6337		Fn	C566	21.5962
TotBac	C566	17.5648		Fn	C566	21.9091
TotBac	C567	17.7023	17.7809	Fn	C567	28.9435	28.9228	11.1419												-5.55697	47.0777
TotBac	C567	17.8852		Fn	C567	28.8774
TotBac	C567	17.7552		Fn	C567	28.9476
TotBac	C569	17.1013	16.73	Fn	C569	40	40	23.27												6.57113	0.010517	-95.0837
TotBac	C569	16.4332		Fn	C569	40
TotBac	C569	16.6555		Fn	C569	40
TotBac	C362	21.982	21.8381	Fn	C362	29.7756	29.9359	8.09774												-8.60115	388.333
TotBac	C362	21.7626		Fn	C362	29.8446
TotBac	C362	21.7698		Fn	C362	30.1875
TotBac	C480	20.0455	19.8537	Fn	C480	27.2695	27.3974	7.54369												-9.1552	570.15
TotBac	C480	19.8305		Fn	C480	27.274
TotBac	C480	19.6852		Fn	C480	27.6487
TotBac	C490	18.9803	18.7698	Fn	C490	40	40	21.2302												4.5313	0.0432456	-23.1238
TotBac	C490	18.6336		Fn	C490	40
TotBac	C490	18.6955		Fn	C490	40
TotBac	C515	17.9555	17.9369	Fn	C515	39.2949	39.765	21.8281												5.1292	0.0285731	-34.998
TotBac	C515	17.8466		Fn	C515	40
TotBac	C515	18.0086		Fn	C515	40
TotBac	C519	22.498	22.3581	Fn	C519	29.7893	29.5992	7.24107												-9.45782	703.213
TotBac	C519	22.2759		Fn	C519	29.275
TotBac	C519	22.3004		Fn	C519	29.7333
TotBac	C542	17.7771	17.8081	Fn	C542	40	40	22.1919												5.49301	0.0222045	-45.036
TotBac	C542	17.8188		Fn	C542	40
TotBac	C542	17.8285		Fn	C542	40

## Sheet: Biological Validation (Bf)
	Manuscript title:
	Parvimonas micra, Peptostrepotococcus stomatis, Fusobacterium nucleatum and Akkermansia muciniphila as a four-bacteria biomarker panel of Colorectal Cancer
	Authors:
	Muhammad-Afiq Osman, Hui-min Neoh*, Nurul-Syakima Ab Mutalib, Siok-Fong Chin, Luqman Mazlan, Raja Affendi Raja Ali, Andee Dzulkarnaen Zakaria, Chai Soon Ngiu, Mia Yang Ang, and Rahman Jamal
	Supplementary Dataset 1. qPCR analysis for both discovery and validation phase experiments.
TUMOR				TUMOR						CONTROL				CONTROL				FOLD CHANGE B. FRAGILIS
Target	Sample	Cq		Target	Sample	Cq		delta Cq	Average Delta Cq	Target	Sample	Cq		Target	Sample	Cq		delta Cq	Average delta Cq	Target delta Cq	dd Cq	Fold change	Group delta Cq	Group dd Cq
TotBac	C379	21.3438	21.268	Bf	C379	31.2532	31.3564	10.0884	13.3547	TotBac	NS3	19.1056	19.046	Bf	NS3	33.3909	34.1468	15.1008	16.4842	-6.39581	84.2039		-3.12952	8.75144
TotBac	C379	21.2481		Bf	C379	31.0836				TotBac	NS3	19.0173		Bf	NS3	33.9805
TotBac	C379	21.2121		Bf	C379	31.7322				TotBac	NS3	19.015		Bf	NS3	35.069
TotBac	C382	20.9655	20.9967	Bf	C382	27.4187	27.4531	6.4564		TotBac	NS5	17.9177	18.0052	Bf	NS5	40	40	21.9948		-10.0278	1043.92
TotBac	C382	20.979		Bf	C382	27.4495				TotBac	NS5	18.0469		Bf	NS5	40
TotBac	C382	21.0456		Bf	C382	27.4912				TotBac	NS5	18.051		Bf	NS5	40
TotBac	C383	18.9194	19.0318	Bf	C383	26.6609	26.7013	7.66948		TotBac	NS6	22.8984	22.8837	Bf	NS6	40	40	17.1163		-8.8147	450.287
TotBac	C383	19.0519		Bf	C383	26.6405				TotBac	NS6	22.9038		Bf	NS6	40
TotBac	C383	19.1243		Bf	C383	26.8026				TotBac	NS6	22.8489		Bf	NS6	40
TotBac	C384	16.9533	16.8423	Bf	C384	40	40	23.1577		TotBac	NS7	23.3777	23.4888	Bf	NS7	32.4309	32.1655	8.67661		6.67352	0.00979649	-102.077
TotBac	C384	16.6814		Bf	C384	40				TotBac	NS7	23.5834		Bf	NS7	31.5795
TotBac	C384	16.8922		Bf	C384	40				TotBac	NS7	23.5054		Bf	NS7	32.4859
TotBac	C398	20.8383	20.7132	Bf	C398	27.967	27.9859	7.27277		TotBac	NS8	22.0263	21.9322	Bf	NS8	40	40	18.0678		-9.21142	592.807
TotBac	C398	20.6182		Bf	C398	27.916				TotBac	NS8	21.8491		Bf	NS8	40
TotBac	C398	20.683		Bf	C398	28.0747				TotBac	NS8	21.9213		Bf	NS8	40
TotBac	C404	19.7642	19.718	Bf	C404	36.8806	35.5041	15.7862		TotBac	NS11	19.58	19.64	Bf	NS11	40	40	20.36		-0.698008	1.62226
TotBac	C404	19.7313		Bf	C404	35.7848				TotBac	NS11	19.48		Bf	NS11	40
TotBac	C404	19.6584		Bf	C404	33.847				TotBac	NS11	19.86		Bf	NS11	40
TotBac	C409	19.8262	19.8733	Bf	C409	27.1761	27.1946	7.32129		TotBac	NS47	20.84	20.7733	Bf	NS47	31.2804	31.1516	10.3783		-9.16289	573.2
TotBac	C409	19.8195		Bf	C409	27.1431				TotBac	NS47	20.66		Bf	NS47	31.099
TotBac	C409	19.9741		Bf	C409	27.2646				TotBac	NS47	20.82		Bf	NS47	31.0754
TotBac	C410	19.8355	19.802	Bf	C410	25.511	25.5783	5.77639		TotBac	NS49	19.26	19.2633	Bf	NS49	40	40	20.7367		-10.7078	1672.51
TotBac	C410	19.7596		Bf	C410	25.6471				TotBac	NS49	19.22		Bf	NS49	40
TotBac	C410	19.8107		Bf	C410	25.577				TotBac	NS49	19.31		Bf	NS49	40
TotBac	C411	19.0764	19.0813	Bf	C411	28.8282	28.8889	9.80757		TotBac	NS50	23.2175	23.1546	Bf	NS50	40	40	16.8454		-6.67661	102.297
TotBac	C411	19.0043		Bf	C411	28.8424				TotBac	NS50	23.1737		Bf	NS50	40
TotBac	C411	19.1633		Bf	C411	28.9961				TotBac	NS50	23.0725		Bf	NS50	40
TotBac	C428	19.0768	18.8361	Bf	C428	28.4171	28.5411	9.70498		TotBac	NS53	19.95	19.9967	Bf	NS53	40	40	20.0033		-6.7792	109.836
TotBac	C428	18.7713		Bf	C428	28.8017				TotBac	NS53	20		Bf	NS53	40
TotBac	C428	18.6603		Bf	C428	28.4045				TotBac	NS53	20.04		Bf	NS53	40
TotBac	C436	16.9866	16.9755	Bf	C436	40	38.0929	21.1174		TotBac	NS55	20.2398	20.3204	Bf	NS55	27.6104	27.8393	7.51889		4.63323	0.0402957	-24.8166
TotBac	C436	16.9266		Bf	C436	37.1608				TotBac	NS55	20.313		Bf	NS55	28.1205
TotBac	C436	17.0133		Bf	C436	37.1179				TotBac	NS55	20.4086		Bf	NS55	27.7871
TotBac	C439	12.177	12.9392	Bf	C439	40	40	27.0608		TotBac	NS59	19.3143	19.3693	Bf	NS59	40	40	20.6307		10.5766	0.000654835	-1527.1
TotBac	C439	14.2826		Bf	C439	40				TotBac	NS59	19.3568		Bf	NS59	40
TotBac	C439	12.3582		Bf	C439	40				TotBac	NS59	19.4367		Bf	NS59	40
TotBac	C444	18.7911	18.852	Bf	C444	23.9231	24.0107	5.15869		TotBac	NS61	19.0112	18.9685	Bf	NS61	29.4378	29.3858	10.4173		-11.3255	2566.34
TotBac	C444	18.8999		Bf	C444	23.9768				TotBac	NS61	18.964		Bf	NS61	29.2762
TotBac	C444	18.865		Bf	C444	24.1323				TotBac	NS61	18.9303		Bf	NS61	29.4434
TotBac	C449	22.4229	22.4538	Bf	C449	29.0773	28.7846	6.33072		TotBac	NS63	19.5524	19.5886	Bf	NS63	40	40	20.4114		-10.1535	1138.93
TotBac	C449	22.5031		Bf	C449	28.5545				TotBac	NS63	19.6347		Bf	NS63	40
TotBac	C449	22.4356		Bf	C449	28.7219				TotBac	NS63	19.5789		Bf	NS63	40
TotBac	C463	20.3664	20.4767	Bf	C463	32.2184	32.4241	11.9475		TotBac	NS78	18.43	18.4867	Bf	NS78	31.7975	31.6222	13.1355		-4.53672	23.2107
TotBac	C463	20.5014		Bf	C463	32.4561				TotBac	NS78	18.53		Bf	NS78	31.6998
TotBac	C463	20.5621		Bf	C463	32.5979				TotBac	NS78	18.5		Bf	NS78	31.3693
TotBac	C466	21.4681	21.5465	Bf	C466	30.3449	30.7255	9.17896		TotBac	NS81	22.564	22.5229	Bf	NS81	40	40	17.4771		-7.30522	158.158
TotBac	C466	21.5931		Bf	C466	30.8251				TotBac	NS81	22.5234		Bf	NS81	40
TotBac	C466	21.5783		Bf	C466	31.0064				TotBac	NS81	22.4813		Bf	NS81	40
TotBac	C467	20.0392	20.0177	Bf	C467	28.1175	28.1384	8.12069		TotBac	NS96	23.105	23.1153	Bf	NS96	40	40	16.8847		-8.3635	329.354
TotBac	C467	20.0305		Bf	C467	28.1263				TotBac	NS96	23.1529		Bf	NS96	40
TotBac	C467	19.9833		Bf	C467	28.1712				TotBac	NS96	23.0879		Bf	NS96	40
TotBac	C478	18.2561	18.3204	Bf	C478	23.8471	23.8331	5.51277		TotBac	NS98	19.0649	19.0403	Bf	NS98	40	40	20.9597		-10.9714	2007.82
TotBac	C478	18.5138		Bf	C478	23.8072				TotBac	NS98	19.1079		Bf	NS98	40
TotBac	C478	18.1912		Bf	C478	23.8451				TotBac	NS98	18.948		Bf	NS98	40
TotBac	C489	20.0242	19.9621	Bf	C489	40	40	20.0379		TotBac	NS79	22.7075	22.7851	Bf	NS79	31.0772	31.1502	8.36514		3.55376	0.0851553	-11.7432
TotBac	C489	19.9238		Bf	C489	40				TotBac	NS79	22.8481		Bf	NS79	31.1686
TotBac	C489	19.9382		Bf	C489	40				TotBac	NS79	22.7996		Bf	NS79	31.2048
TotBac	C505	20.6214	20.5667	Bf	C505	29.2752	29.2443	8.67764		TotBac	NS82	23.5273	23.5606	Bf	NS82	32.5377	31.4562	7.89566		-7.80654	223.874
TotBac	C505	20.5965		Bf	C505	29.2903				TotBac	NS82	23.6821		Bf	NS82	30.7574
TotBac	C505	20.4821		Bf	C505	29.1674				TotBac	NS82	23.4723		Bf	NS82	31.0736
TotBac	C506	20.9405	20.9185	Bf	C506	40	40	19.0815												2.59733	0.165244	-6.05166
TotBac	C506	21.0068		Bf	C506	40
TotBac	C506	20.8082		Bf	C506	40
TotBac	C511	14.3767	14.4155	Bf	C511	40	40	25.5845												9.10034	0.0018219	-548.879
TotBac	C511	14.4082		Bf	C511	40
TotBac	C511	14.4615		Bf	C511	40
TotBac	C517	14.5307	14.6172	Bf	C517	23.0328	23.0715	8.45435												-8.02984	261.35
TotBac	C517	14.7479		Bf	C517	23.0969
TotBac	C517	14.5729		Bf	C517	23.0849
TotBac	C528	19.7867	19.7666	Bf	C528	31.2965	31.2604	11.4938												-4.99036	31.787
TotBac	C528	19.724		Bf	C528	31.2522
TotBac	C528	19.7891		Bf	C528	31.2325
TotBac	C533	22.0143	21.9489	Bf	C533	40	40	18.0511												1.56694	0.337522	-2.96277
TotBac	C533	21.96		Bf	C533	40
TotBac	C533	21.8724		Bf	C533	40
TotBac	C537	19.871	19.9327	Bf	C537	40	40	20.0673												3.58313	0.083439	-11.9848
TotBac	C537	19.9201		Bf	C537	40
TotBac	C537	20.0069		Bf	C537	40
TotBac	C544	25.1493	25.3275	Bf	C544	30.505	30.5617	5.23413												-11.2501	2435.58
TotBac	C544	25.3396		Bf	C544	30.4372
TotBac	C544	25.4937		Bf	C544	30.7428
TotBac	C547	20.7526	20.721	Bf	C547	40	40	19.279												2.79482	0.144103	-6.93946
TotBac	C547	20.8257		Bf	C547	40
TotBac	C547	20.5847		Bf	C547	40
TotBac	C551	17.2413	17.3088	Bf	C551	25.0624	24.9494	7.64059												-8.84359	459.395
TotBac	C551	17.2441		Bf	C551	24.9538
TotBac	C551	17.441		Bf	C551	24.832
TotBac	C561	19.3184	19.2451	Bf	C561	40	40	20.7549												4.27071	0.0518069	-19.3024
TotBac	C561	19.0972		Bf	C561	40
TotBac	C561	19.3196		Bf	C561	40
TotBac	C564	18.3315	18.3772	Bf	C564	40	40	21.6228												5.13862	0.028387	-35.2273
TotBac	C564	18.3597		Bf	C564	40
TotBac	C564	18.4404		Bf	C564	40
TotBac	C566	17.5382	17.5789	Bf	C566	23.4637	23.423	5.84412												-10.6401	1595.8
TotBac	C566	17.6337		Bf	C566	23.4009
TotBac	C566	17.5648		Bf	C566	23.4044
TotBac	C567	17.7023	17.7809	Bf	C567	40	40	22.2191												5.73489	0.018777	-53.2565
TotBac	C567	17.8852		Bf	C567	40
TotBac	C567	17.7552		Bf	C567	40
TotBac	C569	17.1013	16.73	Bf	C569	25.9438	25.9891	9.25916												-7.22503	149.606
TotBac	C569	16.4332		Bf	C569	25.9691
TotBac	C569	16.6555		Bf	C569	26.0545
TotBac	C362	21.982	21.8381	Bf	C362	40	40	18.1619												1.67768	0.312585	-3.19913
TotBac	C362	21.7626		Bf	C362	40
TotBac	C362	21.7698		Bf	C362	40
TotBac	C480	20.0455	19.8537	Bf	C480	25.3736	25.4144	5.56063												-10.9236	1942.3
TotBac	C480	19.8305		Bf	C480	25.4706
TotBac	C480	19.6852		Bf	C480	25.3988
TotBac	C490	18.9803	18.7698	Bf	C490	40	40	21.2302												4.74601	0.0372657	-26.8343
TotBac	C490	18.6336		Bf	C490	40
TotBac	C490	18.6955		Bf	C490	40
TotBac	C515	17.9555	17.9369	Bf	C515	31.7445	31.7201	13.7832												-2.701	6.50251
TotBac	C515	17.8466		Bf	C515	31.6438
TotBac	C515	18.0086		Bf	C515	31.7719
TotBac	C519	22.498	22.3581	Bf	C519	40	40	17.6419												1.15771	0.448224	-2.23103
TotBac	C519	22.2759		Bf	C519	40
TotBac	C519	22.3004		Bf	C519	40
TotBac	C542	17.7771	17.8081	Bf	C542	34.1	34.8463	17.0382												0.55399	0.681134	-1.46814
TotBac	C542	17.8188		Bf	C542	36.1134
TotBac	C542	17.8285		Bf	C542	34.3254

## Sheet: Biological Validation (Pepto)
	Manuscript title:
	Parvimonas micra, Peptostrepotococcus stomatis, Fusobacterium nucleatum and Akkermansia muciniphila as a four-bacteria biomarker panel of Colorectal Cancer
	Authors:
	Muhammad-Afiq Osman, Hui-min Neoh*, Nurul-Syakima Ab Mutalib, Siok-Fong Chin, Luqman Mazlan, Raja Affendi Raja Ali, Andee Dzulkarnaen Zakaria, Chai Soon Ngiu, Mia Yang Ang, and Rahman Jamal
	Supplementary Dataset 1. qPCR analysis for both discovery and validation phase experiments.
TUMOR				TUMOR						CONTROL				CONTROL				FOLD CHANGE P. STOMATIS
Target	Sample	Cq		Target	Sample	Cq		delta Cq	Average delta Cq	Target	Sample	Cq		Target	Sample	Cq		delta Cq	Average delta Cq	Target delta Cq	dd Cq	Fold change	Group delta Cq	Group dd Cq
TotBac	C379	21.3438	21.268	Pepto	C379	40	40	18.732	10.6441	TotBac	NS3	19.1056	19.046	Pepto	NS3	31.7382	32.2877	13.2417	16.5306	2.20139	0.217428	-4.59923	-5.88655	59.16
TotBac	C379	21.2481		Pepto	C379	40				TotBac	NS3	19.0173		Pepto	NS3	32.8184
TotBac	C379	21.2121		Pepto	C379	40				TotBac	NS3	19.015		Pepto	NS3	32.3065
TotBac	C382	20.9655	20.9967	Pepto	C382	26.8534	26.805	5.80829		TotBac	NS5	17.9177	18.0052	Pepto	NS5	33.9883	34.2426	16.2374		-10.7223	1689.43
TotBac	C382	20.979		Pepto	C382	26.7935				TotBac	NS5	18.0469		Pepto	NS5	33.3515
TotBac	C382	21.0456		Pepto	C382	26.7681				TotBac	NS5	18.051		Pepto	NS5	35.3878
TotBac	C383	18.9194	19.0318	Pepto	C383	38.0821	39.3607	20.3289		TotBac	NS6	22.8984	22.8837	Pepto	NS6	40	40	17.1163		3.79824	0.0718812	-13.9118
TotBac	C383	19.0519		Pepto	C383	40				TotBac	NS6	22.9038		Pepto	NS6	40
TotBac	C383	19.1243		Pepto	C383	40				TotBac	NS6	22.8489		Pepto	NS6	40
TotBac	C384	16.9533	16.8423	Pepto	C384	27.6505	27.7108	10.8685		TotBac	NS7	23.3777	23.4888	Pepto	NS7	39.9211	36.3493	12.8604		-5.66209	50.6359
TotBac	C384	16.6814		Pepto	C384	27.7071				TotBac	NS7	23.5834		Pepto	NS7	34.1195
TotBac	C384	16.8922		Pepto	C384	27.7748				TotBac	NS7	23.5054		Pepto	NS7	35.0071
TotBac	C398	20.8383	20.7132	Pepto	C398	28.3976	28.6715	7.95834		TotBac	NS8	22.0263	21.9322	Pepto	NS8	34.1624	33.6934	11.7611		-8.57227	380.636
TotBac	C398	20.6182		Pepto	C398	28.9366				TotBac	NS8	21.8491		Pepto	NS8	34.0747
TotBac	C398	20.683		Pepto	C398	28.6804				TotBac	NS8	21.9213		Pepto	NS8	32.843
TotBac	C404	19.7642	19.718	Pepto	C404	28.8377	29.2081	9.49009		TotBac	NS11	19.58	19.64	Pepto	NS11	38.7558	38.0571	18.4171		-7.04052	131.646
TotBac	C404	19.7313		Pepto	C404	29.592				TotBac	NS11	19.48		Pepto	NS11	38.956
TotBac	C404	19.6584		Pepto	C404	29.1945				TotBac	NS11	19.86		Pepto	NS11	36.4595
TotBac	C409	19.8262	19.8733	Pepto	C409	23.5225	23.5815	3.70818		TotBac	NS47	20.84	20.7733	Pepto	NS47	32.9187	32.2409	11.4676		-12.8224	7243.32
TotBac	C409	19.8195		Pepto	C409	23.5107				TotBac	NS47	20.66		Pepto	NS47	31.3214
TotBac	C409	19.9741		Pepto	C409	23.7112				TotBac	NS47	20.82		Pepto	NS47	32.4827
TotBac	C410	19.8355	19.802	Pepto	C410	26.8703	26.9302	7.12827		TotBac	NS49	19.26	19.2633	Pepto	NS49	33.9966	33.6633	14.4		-9.40234	676.684
TotBac	C410	19.7596		Pepto	C410	26.9007				TotBac	NS49	19.22		Pepto	NS49	34.0834
TotBac	C410	19.8107		Pepto	C410	27.0198				TotBac	NS49	19.31		Pepto	NS49	32.9099
TotBac	C411	19.0764	19.0813	Pepto	C411	25.1033	25.1549	6.07362		TotBac	NS50	23.2175	23.1546	Pepto	NS50	40	39.7573	16.6028		-10.457	1405.63
TotBac	C411	19.0043		Pepto	C411	25.1917				TotBac	NS50	23.1737		Pepto	NS50	40
TotBac	C411	19.1633		Pepto	C411	25.1699				TotBac	NS50	23.0725		Pepto	NS50	39.272
TotBac	C428	19.0768	18.8361	Pepto	C428	40	40	21.1639		TotBac	NS53	19.95	19.9967	Pepto	NS53	35.283	36.4078	16.4112		4.63328	0.0402942	-24.8175
TotBac	C428	18.7713		Pepto	C428	40				TotBac	NS53	20		Pepto	NS53	36.8003
TotBac	C428	18.6603		Pepto	C428	40				TotBac	NS53	20.04		Pepto	NS53	37.1402
TotBac	C436	16.9866	16.9755	Pepto	C436	23.889	24.0616	7.08613		TotBac	NS55	20.2398	20.3204	Pepto	NS55	40	40	19.6796		-9.44448	696.741
TotBac	C436	16.9266		Pepto	C436	24.1065				TotBac	NS55	20.313		Pepto	NS55	40
TotBac	C436	17.0133		Pepto	C436	24.1893				TotBac	NS55	20.4086		Pepto	NS55	40
TotBac	C439	12.177	12.9392	Pepto	C439	19.2272	19.1758	6.23652		TotBac	NS59	19.3143	19.3693	Pepto	NS59	38.5873	36.9799	17.6106		-10.2941	1255.54
TotBac	C439	14.2826		Pepto	C439	19.1566				TotBac	NS59	19.3568		Pepto	NS59	34.4189
TotBac	C439	12.3582		Pepto	C439	19.1435				TotBac	NS59	19.4367		Pepto	NS59	37.9334
TotBac	C444	18.7911	18.852	Pepto	C444	24.771	24.7402	5.88814		TotBac	NS61	19.0112	18.9685	Pepto	NS61	39.5536	39.8512	20.8827		-10.6425	1598.46
TotBac	C444	18.8999		Pepto	C444	24.7746				TotBac	NS61	18.964		Pepto	NS61	40
TotBac	C444	18.865		Pepto	C444	24.6749				TotBac	NS61	18.9303		Pepto	NS61	40
TotBac	C449	22.4229	22.4538	Pepto	C449	26.3031	26.2352	3.78137		TotBac	NS63	19.5524	19.5886	Pepto	NS63	39.9031	39.9677	20.379		-12.7492	6885.01
TotBac	C449	22.5031		Pepto	C449	26.1369				TotBac	NS63	19.6347		Pepto	NS63	40
TotBac	C449	22.4356		Pepto	C449	26.2656				TotBac	NS63	19.5789		Pepto	NS63	40
TotBac	C463	20.3664	20.4767	Pepto	C463	40	40	19.5233		TotBac	NS78	18.43	18.4867	Pepto	NS78	40	40	21.5133		2.99273	0.125631	-7.9598
TotBac	C463	20.5014		Pepto	C463	40				TotBac	NS78	18.53		Pepto	NS78	40
TotBac	C463	20.5621		Pepto	C463	40				TotBac	NS78	18.5		Pepto	NS78	40
TotBac	C466	21.4681	21.5465	Pepto	C466	40	40	18.4535		TotBac	NS81	22.564	22.5229	Pepto	NS81	39.5513	39.8504	17.3275		1.92288	0.263727	-3.7918
TotBac	C466	21.5931		Pepto	C466	40				TotBac	NS81	22.5234		Pepto	NS81	40
TotBac	C466	21.5783		Pepto	C466	40				TotBac	NS81	22.4813		Pepto	NS81	40
TotBac	C467	20.0392	20.0177	Pepto	C467	29.186	29.3101	9.29245		TotBac	NS96	23.105	23.1153	Pepto	NS96	37.9155	38.8547	15.7394		-7.23816	150.975
TotBac	C467	20.0305		Pepto	C467	29.3814				TotBac	NS96	23.1529		Pepto	NS96	39.4469
TotBac	C467	19.9833		Pepto	C467	29.363				TotBac	NS96	23.0879		Pepto	NS96	39.2016
TotBac	C478	18.2561	18.3204	Pepto	C478	24.6518	24.5645	6.24418		TotBac	NS98	19.0649	19.0403	Pepto	NS98	34.7465	34.3505	15.3102		-10.2864	1248.89
TotBac	C478	18.5138		Pepto	C478	24.5402				TotBac	NS98	19.1079		Pepto	NS98	34.2411
TotBac	C478	18.1912		Pepto	C478	24.5016				TotBac	NS98	18.948		Pepto	NS98	34.0638
TotBac	C489	20.0242	19.9621	Pepto	C489	38.4993	39.0695	19.1074		TotBac	NS79	22.7075	22.7851	Pepto	NS79	40	40	17.2149		2.57684	0.167608	-5.9663
TotBac	C489	19.9238		Pepto	C489	40				TotBac	NS79	22.8481		Pepto	NS79	40
TotBac	C489	19.9382		Pepto	C489	38.7092				TotBac	NS79	22.7996		Pepto	NS79	40
TotBac	C505	20.6214	20.5667	Pepto	C505	34.9803	34.1721	13.6054		TotBac	NS82	23.5273	23.5606	Pepto	NS82	40	40	16.4394		-2.92522	7.59587
TotBac	C505	20.5965		Pepto	C505	34.3754				TotBac	NS82	23.6821		Pepto	NS82	40
TotBac	C505	20.4821		Pepto	C505	33.1605				TotBac	NS82	23.4723		Pepto	NS82	40
TotBac	C506	20.9405	20.9185	Pepto	C506	29.6422	29.6902	8.77174												-7.75887	216.597
TotBac	C506	21.0068		Pepto	C506	29.4281
TotBac	C506	20.8082		Pepto	C506	30.0004
TotBac	C511	14.3767	14.4155	Pepto	C511	31.4322	31.6518	17.2364												0.70576	0.613119	-1.631
TotBac	C511	14.4082		Pepto	C511	31.4539
TotBac	C511	14.4615		Pepto	C511	32.0695
TotBac	C517	14.5307	14.6172	Pepto	C517	22.1519	22.2031	7.58592												-8.94469	492.742
TotBac	C517	14.7479		Pepto	C517	22.2145
TotBac	C517	14.5729		Pepto	C517	22.2428
TotBac	C528	19.7867	19.7666	Pepto	C528	29.7799	30.1068	10.3402												-6.19042	73.0302
TotBac	C528	19.724		Pepto	C528	30.3004
TotBac	C528	19.7891		Pepto	C528	30.24
TotBac	C533	22.0143	21.9489	Pepto	C533	27.3567	27.2555	5.30664												-11.224	2391.95
TotBac	C533	21.96		Pepto	C533	27.2663
TotBac	C533	21.8724		Pepto	C533	27.1436
TotBac	C537	19.871	19.9327	Pepto	C537	31.6125	30.9575	11.0248												-5.50582	45.4377
TotBac	C537	19.9201		Pepto	C537	30.4113
TotBac	C537	20.0069		Pepto	C537	30.8486
TotBac	C544	25.1493	25.3275	Pepto	C544	33.6867	33.2393	7.91174												-8.61887	393.133
TotBac	C544	25.3396		Pepto	C544	33.0223
TotBac	C544	25.4937		Pepto	C544	33.0089
TotBac	C547	20.7526	20.721	Pepto	C547	26.9538	26.8708	6.14982												-10.3808	1333.31
TotBac	C547	20.8257		Pepto	C547	26.7915
TotBac	C547	20.5847		Pepto	C547	26.8671
TotBac	C551	17.2413	17.3088	Pepto	C551	25.2742	25.3424	8.03363												-8.49698	361.282
TotBac	C551	17.2441		Pepto	C551	25.3682
TotBac	C551	17.441		Pepto	C551	25.3849
TotBac	C561	19.3184	19.2451	Pepto	C561	28.0208	28.0921	8.84699												-7.68362	205.59
TotBac	C561	19.0972		Pepto	C561	28.032
TotBac	C561	19.3196		Pepto	C561	28.2235
TotBac	C564	18.3315	18.3772	Pepto	C564	28.7446	28.7707	10.3935												-6.13715	70.3827
TotBac	C564	18.3597		Pepto	C564	28.6702
TotBac	C564	18.4404		Pepto	C564	28.8972
TotBac	C566	17.5382	17.5789	Pepto	C566	26.1848	26.2461	8.66721												-7.8634	232.874
TotBac	C566	17.6337		Pepto	C566	26.2744
TotBac	C566	17.5648		Pepto	C566	26.2791
TotBac	C567	17.7023	17.7809	Pepto	C567	26.1201	26.095	8.31408												-8.21653	297.455
TotBac	C567	17.8852		Pepto	C567	26.1623
TotBac	C567	17.7552		Pepto	C567	26.0026
TotBac	C569	17.1013	16.73	Pepto	C569	22.3806	22.3507	5.6207												-10.9099	1924.02
TotBac	C569	16.4332		Pepto	C569	22.2944
TotBac	C569	16.6555		Pepto	C569	22.377
TotBac	C362	21.982	21.8381	Pepto	C362	29.9961	30.2527	8.41461												-8.116	277.434
TotBac	C362	21.7626		Pepto	C362	30.1802
TotBac	C362	21.7698		Pepto	C362	30.5819
TotBac	C480	20.0455	19.8537	Pepto	C480	25.2239	25.0908	5.23706												-11.2936	2510.14
TotBac	C480	19.8305		Pepto	C480	25.0347
TotBac	C480	19.6852		Pepto	C480	25.0138
TotBac	C490	18.9803	18.7698	Pepto	C490	40	40	21.2302												4.69958	0.0384845	-25.9845
TotBac	C490	18.6336		Pepto	C490	40
TotBac	C490	18.6955		Pepto	C490	40
TotBac	C515	17.9555	17.9369	Pepto	C515	39.4668	39.3582	21.4213												4.89073	0.0337089	-29.6658
TotBac	C515	17.8466		Pepto	C515	38.6079
TotBac	C515	18.0086		Pepto	C515	40
TotBac	C519	22.498	22.3581	Pepto	C519	29.8587	30.0409	7.68277												-8.84784	460.751
TotBac	C519	22.2759		Pepto	C519	30.0335
TotBac	C519	22.3004		Pepto	C519	30.2305
TotBac	C542	17.7771	17.8081	Pepto	C542	35.3533	34.9028	17.0946												0.564032	0.676409	-1.4784
TotBac	C542	17.8188		Pepto	C542	34.7349
TotBac	C542	17.8285		Pepto	C542	34.6201

## Sheet: Biological Validation (Akk)
	Manuscript title:
	Parvimonas micra, Peptostrepotococcus stomatis, Fusobacterium nucleatum and Akkermansia muciniphila as a four-bacteria biomarker panel of Colorectal Cancer
	Authors:
	Muhammad-Afiq Osman, Hui-min Neoh*, Nurul-Syakima Ab Mutalib, Siok-Fong Chin, Luqman Mazlan, Raja Affendi Raja Ali, Andee Dzulkarnaen Zakaria, Chai Soon Ngiu, Mia Yang Ang, and Rahman Jamal
	Supplementary Dataset 1. qPCR analysis for both discovery and validation phase experiments.
TUMOR				TUMOR						CONTROL				CONTROL				FOLD CHANGE A. MUCINIPHILA
Target	Sample	Cq		Target	Sample	Cq		delta Cq	Average delta Cq	Target	Sample	Cq		Target	Sample	Cq		delta Cq	Average delta Cq	Target delta Cq	dd Cq	Fold change	Group delta Cq	Group dd Cq
TotBac	C379	21.3438	21.268	Akk	C379	40	40	18.732	12.9332	TotBac	NS3	19.1056	19.046	Akk	NS3	27.7285	27.6714	8.6254	16.7478	1.98425	0.252745	-3.95656	-3.81458	14.0702
TotBac	C379	21.2481		Akk	C379	40				TotBac	NS3	19.0173		Akk	NS3	27.6743
TotBac	C379	21.2121		Akk	C379	40				TotBac	NS3	19.015		Akk	NS3	27.6114
TotBac	C382	20.9655	20.9967	Akk	C382	26.1235	25.9853	4.98859		TotBac	NS5	17.9177	18.0052	Akk	NS5	40	40	21.9948		-11.7592	3466.26
TotBac	C382	20.979		Akk	C382	26.0245				TotBac	NS5	18.0469		Akk	NS5	40
TotBac	C382	21.0456		Akk	C382	25.808				TotBac	NS5	18.051		Akk	NS5	40
TotBac	C383	18.9194	19.0318	Akk	C383	40	40	20.9682		TotBac	NS6	22.8984	22.8837	Akk	NS6	40	40	17.1163		4.2204	0.0536453	-18.641
TotBac	C383	19.0519		Akk	C383	40				TotBac	NS6	22.9038		Akk	NS6	40
TotBac	C383	19.1243		Akk	C383	40				TotBac	NS6	22.8489		Akk	NS6	40
TotBac	C384	16.9533	16.8423	Akk	C384	25.0727	25.025	8.18266		TotBac	NS7	23.3777	23.4888	Akk	NS7	40	40	16.5112		-8.56509	378.748
TotBac	C384	16.6814		Akk	C384	24.9435				TotBac	NS7	23.5834		Akk	NS7	40
TotBac	C384	16.8922		Akk	C384	25.0587				TotBac	NS7	23.5054		Akk	NS7	40
TotBac	C398	20.8383	20.7132	Akk	C398	40	40	19.2868		TotBac	NS8	22.0263	21.9322	Akk	NS8	33.1018	33.6469	11.7146		2.53908	0.172052	-5.81218
TotBac	C398	20.6182		Akk	C398	40				TotBac	NS8	21.8491		Akk	NS8	33.8383
TotBac	C398	20.683		Akk	C398	40				TotBac	NS8	21.9213		Akk	NS8	34.0004
TotBac	C404	19.7642	19.718	Akk	C404	27.4351	27.51	7.79199		TotBac	NS11	19.58	19.64	Akk	NS11	40	40	20.36		-8.95576	496.539
TotBac	C404	19.7313		Akk	C404	27.4712				TotBac	NS11	19.48		Akk	NS11	40
TotBac	C404	19.6584		Akk	C404	27.6236				TotBac	NS11	19.86		Akk	NS11	40
TotBac	C409	19.8262	19.8733	Akk	C409	26.9933	27.1348	7.26153		TotBac	NS47	20.84	20.7733	Akk	NS47	40	40	19.2267		-9.48623	717.199
TotBac	C409	19.8195		Akk	C409	27.2565				TotBac	NS47	20.66		Akk	NS47	40
TotBac	C409	19.9741		Akk	C409	27.1546				TotBac	NS47	20.82		Akk	NS47	40
TotBac	C410	19.8355	19.802	Akk	C410	21.5999	21.7228	1.92081		TotBac	NS49	19.26	19.2633	Akk	NS49	40	40	20.7367		-14.8269	29064.1
TotBac	C410	19.7596		Akk	C410	21.8329				TotBac	NS49	19.22		Akk	NS49	40
TotBac	C410	19.8107		Akk	C410	21.7355				TotBac	NS49	19.31		Akk	NS49	40
TotBac	C411	19.0764	19.0813	Akk	C411	27.8072	27.646	8.56469		TotBac	NS50	23.2175	23.1546	Akk	NS50	40	40	16.8454		-8.18306	290.635
TotBac	C411	19.0043		Akk	C411	27.4217				TotBac	NS50	23.1737		Akk	NS50	40
TotBac	C411	19.1633		Akk	C411	27.7092				TotBac	NS50	23.0725		Akk	NS50	40
TotBac	C428	19.0768	18.8361	Akk	C428	24.5768	24.4798	5.64369		TotBac	NS53	19.95	19.9967	Akk	NS53	40	40	20.0033		-11.1041	2201.18
TotBac	C428	18.7713		Akk	C428	24.2501				TotBac	NS53	20		Akk	NS53	40
TotBac	C428	18.6603		Akk	C428	24.6125				TotBac	NS53	20.04		Akk	NS53	40
TotBac	C436	16.9866	16.9755	Akk	C436	34.4071	34.4574	17.4819		TotBac	NS55	20.2398	20.3204	Akk	NS55	40	40	19.6796		0.734171	0.601163	-1.66344
TotBac	C436	16.9266		Akk	C436	34.3263				TotBac	NS55	20.313		Akk	NS55	40
TotBac	C436	17.0133		Akk	C436	34.6388				TotBac	NS55	20.4086		Akk	NS55	40
TotBac	C439	12.177	12.9392	Akk	C439	40	40	27.0608		TotBac	NS59	19.3143	19.3693	Akk	NS59	34.3055	34.2358	14.8665		10.313	0.000786095	-1272.11
TotBac	C439	14.2826		Akk	C439	40				TotBac	NS59	19.3568		Akk	NS59	34.7273
TotBac	C439	12.3582		Akk	C439	40				TotBac	NS59	19.4367		Akk	NS59	33.6747
TotBac	C444	18.7911	18.852	Akk	C444	40	40	21.148		TotBac	NS61	19.0112	18.9685	Akk	NS61	32.0576	32.5212	13.5528		4.40022	0.0473589	-21.1154
TotBac	C444	18.8999		Akk	C444	40				TotBac	NS61	18.964		Akk	NS61	33.2935
TotBac	C444	18.865		Akk	C444	40				TotBac	NS61	18.9303		Akk	NS61	32.2127
TotBac	C449	22.4229	22.4538	Akk	C449	28.9162	28.8414	6.38752		TotBac	NS63	19.5524	19.5886	Akk	NS63	40	40	20.4114		-10.3602	1314.45
TotBac	C449	22.5031		Akk	C449	28.7232				TotBac	NS63	19.6347		Akk	NS63	40
TotBac	C449	22.4356		Akk	C449	28.8847				TotBac	NS63	19.5789		Akk	NS63	40
TotBac	C463	20.3664	20.4767	Akk	C463	40	40	19.5233		TotBac	NS78	18.43	18.4867	Akk	NS78	40	40	21.5133		2.77559	0.146038	-6.84755
TotBac	C463	20.5014		Akk	C463	40				TotBac	NS78	18.53		Akk	NS78	40
TotBac	C463	20.5621		Akk	C463	40				TotBac	NS78	18.5		Akk	NS78	40
TotBac	C466	21.4681	21.5465	Akk	C466	25.2349	25.2373	3.6908		TotBac	NS81	22.564	22.5229	Akk	NS81	40	40	17.4771		-13.057	8521.85
TotBac	C466	21.5931		Akk	C466	25.2414				TotBac	NS81	22.5234		Akk	NS81	40
TotBac	C466	21.5783		Akk	C466	25.2357				TotBac	NS81	22.4813		Akk	NS81	40
TotBac	C467	20.0392	20.0177	Akk	C467	40	40	19.9823		TotBac	NS96	23.105	23.1153	Akk	NS96	35.685	36.2704	13.1552		3.23458	0.106242	-9.4125
TotBac	C467	20.0305		Akk	C467	40				TotBac	NS96	23.1529		Akk	NS96	33.1263
TotBac	C467	19.9833		Akk	C467	40				TotBac	NS96	23.0879		Akk	NS96	40
TotBac	C478	18.2561	18.3204	Akk	C478	23.946	23.8951	5.57477		TotBac	NS98	19.0649	19.0403	Akk	NS98	40	40	20.9597		-11.173	2308.89
TotBac	C478	18.5138		Akk	C478	23.8687				TotBac	NS98	19.1079		Akk	NS98	40
TotBac	C478	18.1912		Akk	C478	23.8707				TotBac	NS98	18.948		Akk	NS98	40
TotBac	C489	20.0242	19.9621	Akk	C489	28.0511	28.0449	8.08288		TotBac	NS79	22.7075	22.7851	Akk	NS79	26.5738	26.5508	3.76577		-8.66488	405.872
TotBac	C489	19.9238		Akk	C489	27.9113				TotBac	NS79	22.8481		Akk	NS79	26.506
TotBac	C489	19.9382		Akk	C489	28.1723				TotBac	NS79	22.7996		Akk	NS79	26.5727
TotBac	C505	20.6214	20.5667	Akk	C505	26.1302	26.0353	5.46864		TotBac	NS82	23.5273	23.5606	Akk	NS82	40	40	16.4394		-11.2791	2485.15
TotBac	C505	20.5965		Akk	C505	25.9752				TotBac	NS82	23.6821		Akk	NS82	40
TotBac	C505	20.4821		Akk	C505	26.0006				TotBac	NS82	23.4723		Akk	NS82	40
TotBac	C506	20.9405	20.9185	Akk	C506	33.1882	32.7926	11.8742												-4.87359	29.3155
TotBac	C506	21.0068		Akk	C506	32.8568
TotBac	C506	20.8082		Akk	C506	32.3329
TotBac	C511	14.3767	14.4155	Akk	C511	33.7097	33.5203	19.1049												2.35712	0.195181	-5.12345
TotBac	C511	14.4082		Akk	C511	32.9108
TotBac	C511	14.4615		Akk	C511	33.9406
TotBac	C517	14.5307	14.6172	Akk	C517	24.9812	25.082	10.4648												-6.28291	77.8654
TotBac	C517	14.7479		Akk	C517	25.1695
TotBac	C517	14.5729		Akk	C517	25.0953
TotBac	C528	19.7867	19.7666	Akk	C528	25.2208	25.3229	5.55632												-11.1914	2338.61
TotBac	C528	19.724		Akk	C528	25.4292
TotBac	C528	19.7891		Akk	C528	25.3187
TotBac	C533	22.0143	21.9489	Akk	C533	40	40	18.0511												1.30337	0.405178	-2.46805
TotBac	C533	21.96		Akk	C533	40
TotBac	C533	21.8724		Akk	C533	40
TotBac	C537	19.871	19.9327	Akk	C537	40	40	20.0673												3.31956	0.100164	-9.98362
TotBac	C537	19.9201		Akk	C537	40
TotBac	C537	20.0069		Akk	C537	40
TotBac	C544	25.1493	25.3275	Akk	C544	40	40	14.6725												-2.0753	4.21433
TotBac	C544	25.3396		Akk	C544	40
TotBac	C544	25.4937		Akk	C544	40
TotBac	C547	20.7526	20.721	Akk	C547	40	40	19.279												2.53125	0.172988	-5.78073
TotBac	C547	20.8257		Akk	C547	40
TotBac	C547	20.5847		Akk	C547	40
TotBac	C551	17.2413	17.3088	Akk	C551	28.1084	28.3474	11.0386												-5.70915	52.315
TotBac	C551	17.2441		Akk	C551	28.3756
TotBac	C551	17.441		Akk	C551	28.5582
TotBac	C561	19.3184	19.2451	Akk	C561	40	40	20.7549												4.00714	0.0621915	-16.0794
TotBac	C561	19.0972		Akk	C561	40
TotBac	C561	19.3196		Akk	C561	40
TotBac	C564	18.3315	18.3772	Akk	C564	25.6206	25.5308	7.15357												-9.59418	772.924
TotBac	C564	18.3597		Akk	C564	25.4893
TotBac	C564	18.4404		Akk	C564	25.4825
TotBac	C566	17.5382	17.5789	Akk	C566	28.738	28.9387	11.3598												-5.388	41.8746
TotBac	C566	17.6337		Akk	C566	28.9566
TotBac	C566	17.5648		Akk	C566	29.1213
TotBac	C567	17.7023	17.7809	Akk	C567	28.2443	28.1916	10.4106												-6.33713	80.8474
TotBac	C567	17.8852		Akk	C567	28.2244
TotBac	C567	17.7552		Akk	C567	28.106
TotBac	C569	17.1013	16.73	Akk	C569	40	40	23.27												6.52226	0.0108794	-91.9169
TotBac	C569	16.4332		Akk	C569	40
TotBac	C569	16.6555		Akk	C569	40
TotBac	C362	21.982	21.8381	Akk	C362	27.2539	27.1864	5.34827												-11.3995	2701.39
TotBac	C362	21.7626		Akk	C362	27.1074
TotBac	C362	21.7698		Akk	C362	27.1979
TotBac	C480	20.0455	19.8537	Akk	C480	40	40	20.1463												3.39851	0.0948299	-10.5452
TotBac	C480	19.8305		Akk	C480	40
TotBac	C480	19.6852		Akk	C480	40
TotBac	C490	18.9803	18.7698	Akk	C490	40	40	21.2302												4.48244	0.0447355	-22.3536
TotBac	C490	18.6336		Akk	C490	40
TotBac	C490	18.6955		Akk	C490	40
TotBac	C515	17.9555	17.9369	Akk	C515	25.6648	25.679	7.74213												-9.00563	514.001
TotBac	C515	17.8466		Akk	C515	25.6017
TotBac	C515	18.0086		Akk	C515	25.7705
TotBac	C519	22.498	22.3581	Akk	C519	40	40	17.6419												0.894137	0.538069	-1.8585
TotBac	C519	22.2759		Akk	C519	40
TotBac	C519	22.3004		Akk	C519	40
TotBac	C542	17.7771	17.8081	Akk	C542	22.1814	22.2271	4.41897												-12.3288	5144.39
TotBac	C542	17.8188		Akk	C542	22.311
TotBac	C542	17.8285		Akk	C542	22.1888

## Sheet: Biological Validation (Micra)
	Manuscript title:
	Parvimonas micra, Peptostrepotococcus stomatis, Fusobacterium nucleatum and Akkermansia muciniphila as a four-bacteria biomarker panel of Colorectal Cancer
	Authors:
	Muhammad-Afiq Osman, Hui-min Neoh*, Nurul-Syakima Ab Mutalib, Siok-Fong Chin, Luqman Mazlan, Raja Affendi Raja Ali, Andee Dzulkarnaen Zakaria, Chai Soon Ngiu, Mia Yang Ang, and Rahman Jamal
	Supplementary Dataset 1. qPCR analysis for both discovery and validation phase experiments.
TUMOR				TUMOR						CONTROL				CONTROL				FOLD CHANGE P. MICRA
Target	Sample	Cq		Target	Sample	Cq		delta Cq	Average delta Cq	Target	Sample	Cq		Target	Sample	Cq		delta Cq	Average delta Cq	Target delta Cq	dd Cq	Fold change	Group delta Cq	Group dd Cq
TotBac	C379	21.3438	21.268	Micra	C379	30.0194	30.1923	8.92432	9.85918	TotBac	NS3	19.1056	19.046	Micra	NS3	33.0136	33.0408	13.9948	17.2303	-8.30596	316.477		-7.37109	165.546
TotBac	C379	21.2481		Micra	C379	30.3751				TotBac	NS3	19.0173		Micra	NS3	32.6446
TotBac	C379	21.2121		Micra	C379	30.1825				TotBac	NS3	19.015		Micra	NS3	33.4641
TotBac	C382	20.9655	20.9967	Micra	C382	27.1112	27.1257	6.12904		TotBac	NS5	17.9177	18.0052	Micra	NS5	39.5134	39.1205	21.1153		-11.1012	2196.88
TotBac	C382	20.979		Micra	C382	27.0899				TotBac	NS5	18.0469		Micra	NS5	38.5021
TotBac	C382	21.0456		Micra	C382	27.1761				TotBac	NS5	18.051		Micra	NS5	39.3459
TotBac	C383	18.9194	19.0318	Micra	C383	26.4035	26.4553	7.42349		TotBac	NS6	22.8984	22.8837	Micra	NS6	39.381	38.2856	15.4019		-9.80679	895.648
TotBac	C383	19.0519		Micra	C383	26.487				TotBac	NS6	22.9038		Micra	NS6	35.4757
TotBac	C383	19.1243		Micra	C383	26.4755				TotBac	NS6	22.8489		Micra	NS6	40
TotBac	C384	16.9533	16.8423	Micra	C384	37.6481	38.3331	21.4908		TotBac	NS7	23.3777	23.4888	Micra	NS7	35.7901	35.5617	12.0729		4.26053	0.052174	-19.1666
TotBac	C384	16.6814		Micra	C384	38.5058				TotBac	NS7	23.5834		Micra	NS7	35.3831
TotBac	C384	16.8922		Micra	C384	38.8454				TotBac	NS7	23.5054		Micra	NS7	35.5119
TotBac	C398	20.8383	20.7132	Micra	C398	29.0031	28.9918	8.27864		TotBac	NS8	22.0263	21.9322	Micra	NS8	32.1687	33.5643	11.6321		-8.95164	495.122
TotBac	C398	20.6182		Micra	C398	29.0428				TotBac	NS8	21.8491		Micra	NS8	34.6044
TotBac	C398	20.683		Micra	C398	28.9294				TotBac	NS8	21.9213		Micra	NS8	33.92
TotBac	C404	19.7642	19.718	Micra	C404	32.7809	33.1388	13.4209		TotBac	NS11	19.58	19.64	Micra	NS11	40	40	20.36		-3.8094	14.0199
TotBac	C404	19.7313		Micra	C404	33.4962				TotBac	NS11	19.48		Micra	NS11	40
TotBac	C404	19.6584		Micra	C404	33.1394				TotBac	NS11	19.86		Micra	NS11	40
TotBac	C409	19.8262	19.8733	Micra	C409	26.5863	26.9605	7.0872		TotBac	NS47	20.84	20.7733	Micra	NS47	33.5858	36.3071	15.5338		-10.1431	1130.76
TotBac	C409	19.8195		Micra	C409	27.3501				TotBac	NS47	20.66		Micra	NS47	35.3355
TotBac	C409	19.9741		Micra	C409	26.9451				TotBac	NS47	20.82		Micra	NS47	40
TotBac	C410	19.8355	19.802	Micra	C410	26.0821	26.1067	6.30472		TotBac	NS49	19.26	19.2633	Micra	NS49	36.2773	35.4558	16.1925		-10.9256	1945
TotBac	C410	19.7596		Micra	C410	26.2181				TotBac	NS49	19.22		Micra	NS49	35.2619
TotBac	C410	19.8107		Micra	C410	26.0199				TotBac	NS49	19.31		Micra	NS49	34.8281
TotBac	C411	19.0764	19.0813	Micra	C411	24.1708	24.1999	5.11854		TotBac	NS50	23.2175	23.1546	Micra	NS50	40	39.7557	16.6012		-12.1117	4425.83
TotBac	C411	19.0043		Micra	C411	24.146				TotBac	NS50	23.1737		Micra	NS50	39.2672
TotBac	C411	19.1633		Micra	C411	24.2828				TotBac	NS50	23.0725		Micra	NS50	40
TotBac	C428	19.0768	18.8361	Micra	C428	30.3456	30.6047	11.7686		TotBac	NS53	19.95	19.9967	Micra	NS53	39.3253	38.9756	18.979		-5.46165	44.0677
TotBac	C428	18.7713		Micra	C428	30.3221				TotBac	NS53	20		Micra	NS53	37.922
TotBac	C428	18.6603		Micra	C428	31.1465				TotBac	NS53	20.04		Micra	NS53	39.6796
TotBac	C436	16.9866	16.9755	Micra	C436	23.5093	23.6028	6.62733		TotBac	NS55	20.2398	20.3204	Micra	NS55	40	40	19.6796		-10.6029	1555.26
TotBac	C436	16.9266		Micra	C436	23.6641				TotBac	NS55	20.313		Micra	NS55	40
TotBac	C436	17.0133		Micra	C436	23.6351				TotBac	NS55	20.4086		Micra	NS55	40
TotBac	C439	12.177	12.9392	Micra	C439	20.5985	20.5683	7.62911		TotBac	NS59	19.3143	19.3693	Micra	NS59	40	39.4499	20.0807		-9.60117	776.675
TotBac	C439	14.2826		Micra	C439	20.5749				TotBac	NS59	19.3568		Micra	NS59	38.3498
TotBac	C439	12.3582		Micra	C439	20.5316				TotBac	NS59	19.4367		Micra	NS59	40
TotBac	C444	18.7911	18.852	Micra	C444	22.0854	22.1362	3.28419		TotBac	NS61	19.0112	18.9685	Micra	NS61	38.367	36.1053	17.1368		-13.9461	15783
TotBac	C444	18.8999		Micra	C444	22.1333				TotBac	NS61	18.964		Micra	NS61	34.9577
TotBac	C444	18.865		Micra	C444	22.1899				TotBac	NS61	18.9303		Micra	NS61	34.9913
TotBac	C449	22.4229	22.4538	Micra	C449	27.6553	27.5972	5.14334		TotBac	NS63	19.5524	19.5886	Micra	NS63	38.5219	39.1015	19.5129		-12.0869	4350.42
TotBac	C449	22.5031		Micra	C449	27.5861				TotBac	NS63	19.6347		Micra	NS63	39.2085
TotBac	C449	22.4356		Micra	C449	27.5502				TotBac	NS63	19.5789		Micra	NS63	39.5742
TotBac	C463	20.3664	20.4767	Micra	C463	32.6759	32.6731	12.1964		TotBac	NS78	18.43	18.4867	Micra	NS78	40	38.8179	20.3313		-5.03387	32.7602
TotBac	C463	20.5014		Micra	C463	32.6297				TotBac	NS78	18.53		Micra	NS78	38.2227
TotBac	C463	20.5621		Micra	C463	32.7136				TotBac	NS78	18.5		Micra	NS78	38.2311
TotBac	C466	21.4681	21.5465	Micra	C466	37.251	37.3929	15.8464		TotBac	NS81	22.564	22.5229	Micra	NS81	38.1995	39.3998	16.8769		-1.38388	2.6097
TotBac	C466	21.5931		Micra	C466	37.9749				TotBac	NS81	22.5234		Micra	NS81	40
TotBac	C466	21.5783		Micra	C466	36.9528				TotBac	NS81	22.4813		Micra	NS81	40
TotBac	C467	20.0392	20.0177	Micra	C467	28.5485	28.5415	8.52388		TotBac	NS96	23.105	23.1153	Micra	NS96	38.0518	39.1125	15.9973		-8.7064	417.721
TotBac	C467	20.0305		Micra	C467	28.5363				TotBac	NS96	23.1529		Micra	NS96	39.2858
TotBac	C467	19.9833		Micra	C467	28.5398				TotBac	NS96	23.0879		Micra	NS96	40
TotBac	C478	18.2561	18.3204	Micra	C478	25.1303	25.1777	6.85735		TotBac	NS98	19.0649	19.0403	Micra	NS98	40	38.8147	19.7744		-10.3729	1326.05
TotBac	C478	18.5138		Micra	C478	25.2439				TotBac	NS98	19.1079		Micra	NS98	40
TotBac	C478	18.1912		Micra	C478	25.1589				TotBac	NS98	18.948		Micra	NS98	36.444
TotBac	C489	20.0242	19.9621	Micra	C489	32.5119	33.5328	13.5707		TotBac	NS79	22.7075	22.7851	Micra	NS79	39.0345	39.6782	16.8931		-3.65957	12.6369
TotBac	C489	19.9238		Micra	C489	33.421				TotBac	NS79	22.8481		Micra	NS79	40
TotBac	C489	19.9382		Micra	C489	34.6654				TotBac	NS79	22.7996		Micra	NS79	40
TotBac	C505	20.6214	20.5667	Micra	C505	32.1035	32.196	11.6293		TotBac	NS82	23.5273	23.5606	Micra	NS82	40	40	16.4394		-5.60094	48.5346
TotBac	C505	20.5965		Micra	C505	32.4639				TotBac	NS82	23.6821		Micra	NS82	40
TotBac	C505	20.4821		Micra	C505	32.0207				TotBac	NS82	23.4723		Micra	NS82	40
TotBac	C506	20.9405	20.9185	Micra	C506	29.0296	29.1	8.18155												-9.04873	529.588
TotBac	C506	21.0068		Micra	C506	29.144
TotBac	C506	20.8082		Micra	C506	29.1265
TotBac	C511	14.3767	14.4155	Micra	C511	29.2992	29.2769	14.8614												-2.36888	5.16538
TotBac	C511	14.4082		Micra	C511	29.3373
TotBac	C511	14.4615		Micra	C511	29.1941
TotBac	C517	14.5307	14.6172	Micra	C517	26.1138	26.1663	11.5492												-5.68112	51.3082
TotBac	C517	14.7479		Micra	C517	26.1563
TotBac	C517	14.5729		Micra	C517	26.2288
TotBac	C528	19.7867	19.7666	Micra	C528	27.5556	27.6599	7.8933												-9.33698	646.711
TotBac	C528	19.724		Micra	C528	27.5808
TotBac	C528	19.7891		Micra	C528	27.8432
TotBac	C533	22.0143	21.9489	Micra	C533	29.1194	28.8938	6.94491												-10.2854	1247.97
TotBac	C533	21.96		Micra	C533	28.8842
TotBac	C533	21.8724		Micra	C533	28.6777
TotBac	C537	19.871	19.9327	Micra	C537	28.7763	28.83	8.89734												-8.33294	322.452
TotBac	C537	19.9201		Micra	C537	28.7333
TotBac	C537	20.0069		Micra	C537	28.9805
TotBac	C544	25.1493	25.3275	Micra	C544	36.1378	38.2244	12.8968												-4.33347	20.1606
TotBac	C544	25.3396		Micra	C544	38.7847
TotBac	C544	25.4937		Micra	C544	39.7506
TotBac	C547	20.7526	20.721	Micra	C547	25.9807	25.8888	5.16783												-12.0624	4277.17
TotBac	C547	20.8257		Micra	C547	25.7997
TotBac	C547	20.5847		Micra	C547	25.8861
TotBac	C551	17.2413	17.3088	Micra	C551	22.4798	22.5158	5.20694												-12.0233	4162.8
TotBac	C551	17.2441		Micra	C551	22.5961
TotBac	C551	17.441		Micra	C551	22.4714
TotBac	C561	19.3184	19.2451	Micra	C561	26.0617	26.0815	6.83637												-10.3939	1345.48
TotBac	C561	19.0972		Micra	C561	26.115
TotBac	C561	19.3196		Micra	C561	26.0677
TotBac	C564	18.3315	18.3772	Micra	C564	29.1178	28.9612	10.584												-6.64625	100.166
TotBac	C564	18.3597		Micra	C564	28.8433
TotBac	C564	18.4404		Micra	C564	28.9225
TotBac	C566	17.5382	17.5789	Micra	C566	24.8282	24.8389	7.26001												-9.97027	1003.11
TotBac	C566	17.6337		Micra	C566	24.7934
TotBac	C566	17.5648		Micra	C566	24.8951
TotBac	C567	17.7023	17.7809	Micra	C567	26.7836	26.7446	8.96369												-8.26659	307.958
TotBac	C567	17.8852		Micra	C567	26.6321
TotBac	C567	17.7552		Micra	C567	26.8182
TotBac	C569	17.1013	16.73	Micra	C569	26.5754	26.7355	10.0056												-7.22472	149.575
TotBac	C569	16.4332		Micra	C569	26.7409
TotBac	C569	16.6555		Micra	C569	26.8903
TotBac	C362	21.982	21.8381	Micra	C362	40	40	18.1619												0.931587	0.524281	-1.90737
TotBac	C362	21.7626		Micra	C362	40
TotBac	C362	21.7698		Micra	C362	40
TotBac	C480	20.0455	19.8537	Micra	C480	26.9452	26.6349	6.78122												-10.4491	1397.91
TotBac	C480	19.8305		Micra	C480	26.4616
TotBac	C480	19.6852		Micra	C480	26.498
TotBac	C490	18.9803	18.7698	Micra	C490	36.9682	36.7844	18.0146												0.784305	0.580632	-1.72226
TotBac	C490	18.6336		Micra	C490	36.6625
TotBac	C490	18.6955		Micra	C490	36.7225
TotBac	C515	17.9555	17.9369	Micra	C515	35.2394	35.6805	17.7436												0.513314	0.700611	-1.42733
TotBac	C515	17.8466		Micra	C515	34.1984
TotBac	C515	18.0086		Micra	C515	37.6036
TotBac	C519	22.498	22.3581	Micra	C519	30.2795	30.4246	8.06654												-9.16374	573.535
TotBac	C519	22.2759		Micra	C519	30.4865
TotBac	C519	22.3004		Micra	C519	30.508
TotBac	C542	17.7771	17.8081	Micra	C542	31.0193	30.9045	13.0964												-4.13389	17.556
TotBac	C542	17.8188		Micra	C542	31.051
TotBac	C542	17.8285		Micra	C542	30.6432
