# Supplementary material for: Parvimonas micra, Peptostreptococcus stomatis, Fusobacterium nucleatum and Akkermansia muciniphila as a four-bacteria biomarker panel of colorectal cancer
Source: Sci Rep. 2021 Feb 3;11:2925. doi: 10.1038/s41598-021-82465-0 (PMC7859180; doi:10.1038/s41598-021-82465-0)
Supplement: Supplementary file 2 — Supplementary Dataset 2. [file 41598_2021_82465_MOESM2_ESM.xlsx]

## Sheet: Sheet1
	Manuscript title:
	Parvimonas micra, Peptostrepotococcus stomatis, Fusobacterium nucleatum and
	Akkermansia muciniphila as a four-bacteria biomarker panel of Colorectal Cancer
	Authors:
	Muhammad-Afiq Osman, Hui-min Neoh*, Nurul-Syakima Ab Mutalib, Siok-Fong Chin, Luqman Mazlan,
	Raja Affendi Raja Ali, Andee Dzulkarnaen Zakaria, Chai Soon Ngiu, Mia Yang Ang, and Rahman Jamal
	Supplementary Dataset 2. Over-abundant microbiome species according to various patient demographics
	Malay	P value
	Sporobacter termitidis	0.0416
	Ruthenibacterium lactatiformans	0.0401
	Akkermansia muciniphila	0.0142
	Chinese	P value
	Harryflintia acetispora	0.0157
	Gemella morbillorum	0.0158
	Ruminococcus albus	0.0158
	Campylobacter gracilis	0.0375
	Bacteroides salyersiae	0.0375
	Selenomonas sputigena	0.0375
	Christensenella minuta	0.0158
	Prevotella intermedia	0.012
	Eubacterium coprostanoligenes	0.012
	Clostridium hylemonae	0.0367
	Pyramidobacter piscolens	0.0471
	Solobacterium moorei	0.0204
	Clostridium citroniae	0.0235
	Victivallis vadensis	0.0375
	Male	P value
	Gemella morbillorum	0.003
	Desulfovibrio desulfuricans	0.009
	Eubacterium siraeum	0.049
	Harryflintia acetispora	0.013
	Female	P value
	Megasphaera elsdenii	0.034
	Early stage CRC	P value
	Eikenella corrodens	0.004
	Eubacterium ventriosum	0.037
	Advanced stage CRC	P value
	Prevotella intermedia	0.004
	Harryflintia acetispora	0.028
	Dialister pneumosintes	<0.001
	Acidaminococcus intestini	0.004
	Solobacterium moorei	0.003
	Fretibacterium fastidiosum	0.001
	Selenomonas sputigena	<0.001
	Eubacterium siraeum	0.006
	Bacteroides salyersiae	0.006
	Sporobacter termitidis	<0.001
